# Supplementary material for: μ₃-Oxo nucleophile formation enables efficient SN2 hydrolysis at the trinuclear metal center in inorganic pyrophosphatase
Source: Commun Chem. 2026 Apr 2;9:190. doi: 10.1038/s42004-026-01996-7 (PMC13219714; doi:10.1038/s42004-026-01996-7)
Supplement: Supplementary file 7 — Supplementary Data 1 [file 42004_2026_1996_MOESM7_ESM.txt]

Supplementary Data 1

Initial structure of Reactant　
C   -1.527510   -0.818237  8.277233
C   -2.718800   -0.452654  7.373063
C   -2.621079   -1.083552  6.018356
C   -2.004169   -0.671632  4.865064
N   -3.076555   -2.360796  5.733511
C   -2.731870   -2.680143  4.464593
N   -2.082352   -1.669810  3.906698
H   -0.585307   -0.492368  7.829478
H   -1.627118   -0.339252  9.255337
H   -1.466671   -1.899029  8.437735
H   -2.764684   0.634042   7.245765
H   -3.660763   -0.744919  7.851154
H   -3.555548   -2.973741  6.379826
H   -1.457827   0.236205   4.668441
H   -2.923352   -3.630958  3.996386
C   -0.943484   -6.796819  3.120830
C   -1.647891   -6.314991  1.837380
C   -1.571548   -4.826417  1.481932
O   -1.279264   -3.963047  2.333342
O   -1.850526   -4.522311  0.243417
H   -1.317663   -6.274623  4.004012
H   0.134662    -6.624573  3.066112
H   -1.111820   -7.868359  3.254132
H   -2.719989   -6.559428  1.883699
H   -1.269011   -6.859545  0.964349
C   3.943214    -4.666851  1.517744
C   4.390131    -3.305861  0.976464
C   3.195542    -2.388053  0.841627
O   2.213723    -2.678269  1.600607
O   3.187728    -1.438682  -0.006508
H   3.334892    -5.221655  0.794526
H   3.378647    -4.555678  2.442843
H   4.827142    -5.279037  1.719379
H   5.115641    -2.868076  1.671353
H   4.908829    -3.388411  0.017505
C   2.642525    1.741121   4.136150
C   2.252779    0.295158   3.801562
C   1.278850    0.227884   2.638956
O   1.697669    0.569013   1.488089
O   0.083372    -0.124680  2.893872
H   3.323396    1.755363   4.990848
H   1.759864    2.332068   4.403908
H   3.137112    2.220443   3.293194
H   1.801774    -0.200937  4.663235
H   3.148651    -0.268682  3.518906
C   5.145707    5.009917   2.573125
C   4.002899    5.474592   3.493357
C   2.597238    5.455661   2.917434
O   2.366760    4.413671   2.088625
O   1.729612    6.262855   3.194997
H   6.088375    5.020304   3.127493
H   5.261221    5.684344   1.718895
H   4.973816    3.997829   2.199792
H   4.170560    6.487760   3.867259
H   3.966016    4.822546   4.377352
C   3.771525    5.701656   -0.916610
C   4.414176    4.392586   -1.408740
C   3.481960    3.220167   -1.573330
C   2.719847    2.492410   -0.686222
N   3.399952    2.502653   -2.762595
C   2.661772    1.383481   -2.552925
N   2.227455    1.350165   -1.304300
H   3.284327    5.549162   0.046520
H   3.032761    6.081863   -1.631986
H   4.537493    6.472072   -0.794595
H   5.192093    4.088023   -0.702678
H   4.931004    4.564394   -2.361882
H   3.953440    2.701021   -3.584870
H   2.560438    2.683292   0.361678
H   2.437676    0.642171   -3.300487
C   0.219787    6.939458   -0.063308
C   -0.907464   6.434209   0.847924
C   -1.149896   4.975549   0.609359
C   -2.092929   4.343596   -0.182661
N   -0.269507   4.026878   1.103344
C   -0.664042   2.858111   0.629529
N   -1.765968   2.996558   -0.156631
H   1.136671    6.375492   0.115269
H   0.436250    7.993308   0.132615
H   -0.056320   6.848718   -1.121341
H   -1.824328   7.007767   0.675151
H   -0.599272   6.582098   1.888194
H   1.401800    4.389213   1.852116
H   -2.946873   4.719097   -0.727351
H   -0.188416   1.905925   0.816815
C   5.517624    -0.025396  -3.302868
C   6.125872    0.840940   -2.205423
O   6.743227    1.863921   -2.487471
C   6.587500    -0.583688  -4.255605
S   7.593181    -1.971390  -3.591146
H   4.877247    0.620738   -3.912851
H   4.886356    -0.826286  -2.904318
H   7.305250    0.206166   -4.490472
H   6.133454    -0.908482  -5.195603
H   6.616509    -2.901657  -3.600984
N   5.979279    0.369429   -0.936008
C   6.730131    0.916086   0.186525
C   8.042151    0.154194   0.456977
C   5.903987    0.873334   1.490228
O   4.709844    1.628948   1.403332
O   8.737291    0.456277   1.430152
H   5.342626    -0.401964  -0.763205
H   6.984815    1.951164   -0.056142
H   6.533001    1.284725   2.281408
H   5.694226    -0.174501  1.746810
N   8.307701    -0.871585  -0.379269
C   9.445432    -1.755180  -0.222904
C   9.054195    -3.137723  0.325100
C   8.268081    -3.167499  1.639395
N   8.640624    -2.273754  2.599650
O   7.390522    -4.008179  1.828281
H   9.931241    -1.882098  -1.194752
H   7.700552    -1.042368  -1.169384
H   10.161657   -1.254073  0.433058
H   9.966955    -3.729895  0.470317
H   8.439495    -3.677753  -0.401953
H   9.093537    -1.394905  2.368662
H   8.099911    -2.297866  3.451548
C   1.690556    -3.735328  -5.059518
C   1.061720    -2.427421  -4.564076
C   0.826101    -2.417976  -3.061153
O   0.102420    -3.390137  -2.595159
O   1.326075    -1.514235  -2.358517
H   2.670324    -3.901358  -4.600455
H   1.831394    -3.709585  -6.143564
H   1.055999    -4.594147  -4.819181
H   0.088340    -2.279555  -5.050716
H   1.689854    -1.569389  -4.821412
C   -6.922090   -0.092021  3.594976
C   -6.103480   1.031514   2.968653
C   -4.718361   0.497544   2.644398
N   -3.945789   1.395324   1.735017
H   -7.917235   0.254188   3.885924
H   -6.441579   -0.493480  4.493865
H   -7.052428   -0.922598  2.888883
H   -6.037985   1.891079   3.644491
H   -6.594652   1.403027   2.062628
H   -4.780992   -0.456802  2.116103
H   -4.121469   0.338793   3.544582
H   -4.490513   1.493635   0.846292
H   -3.723448   2.309662   2.158980
H   -3.088789   0.876040   1.454786
C   -8.120975   1.950566   -2.545440
C   -8.857763   1.257286   -1.397811
N   -7.984257   0.228144   -0.813863
C   -8.294031   -1.022967  -0.523867
N   -9.575819   -1.420963  -0.377752
N   -7.311714   -1.937457  -0.379334
H   -7.844311   1.235361   -3.324634
H   -8.773217   2.710168   -2.986184
H   -7.219868   2.445353   -2.184910
H   -9.773019   0.779538   -1.761176
H   -9.106793   1.985080   -0.621569
H   -7.004429   0.522252   -0.658100
H   -9.824118   -2.395374  -0.437420
H   -10.318831  -0.746989  -0.287548
H   -6.359192   -1.712330  -0.698764
H   -7.461175   -2.747509  0.199920
C   -2.064858   4.292506   -4.360856
C   -0.617833   4.381284   -4.865552
C   0.401329    4.785345   -3.797935
N   0.301947    3.899404   -2.585682
H   -2.381685   5.231313   -3.887775
H   -2.204487   3.477829   -3.646237
H   -2.746897   4.111193   -5.194589
H   -0.547894   5.122160   -5.671146
H   -0.316872   3.421138   -5.299151
H   0.260067    5.818935   -3.472071
H   1.419144    4.689505   -4.181532
H   -0.433004   4.227047   -1.951042
H   0.053172    2.874130   -2.884392
H   1.175392    3.880074   -2.040685
Zn  -1.101927   -1.594123  2.097544
Zn  1.355248    -0.398617  -0.362046
Mg  -3.623343   -2.630193  -2.512828
Mg  -0.535735   -3.291421  -0.689924
P   -1.917766   -0.500769  -0.709938
P   -4.614680   0.304471   -1.741146
O   -2.981172   0.522732   -1.456086
O   -2.351606   -0.568176  0.775549
O   -2.020243   -1.892435  -1.406849
O   -0.609423   0.257054   -0.975805
O   -5.328752   1.073188   -0.619771
O   -4.849738   -1.224941  -1.659761
O   -4.820916   0.870485   -3.156964
H   -2.211504   2.247737   -0.684730
O   0.124047    -1.932417  0.567809
O   -5.376022   -3.365958  -3.526019
H   -6.018001   -3.651768  -2.863085
H   -5.784054   -2.589927  -3.977419
O   -2.667884   0.953036   -4.618080
H   -3.495510   1.068381   -4.053463
H   -2.861888   1.317633   -5.490692
O   -7.127589   3.076216   0.384557
H   -6.790974   3.622229   1.120546
H   -6.350389   2.688707   -0.042525
O   0.981614    -4.630133  -0.047097
H   1.596973    -5.007045  -0.687085
H   1.517430    -4.222470  0.666773
O   -3.279538   4.042350   2.825675
H   -2.787648   4.150732   3.650251
H   -2.740863   4.478095   2.138768
O   -5.888230   -0.982992  -4.730843
H   -6.435389   -0.666732  -5.459365
H   -5.645373   -0.208736  -4.144866
O   -4.063355   -4.218073  -1.161598
H   -3.343465   -4.300638  -0.478609
H   -3.951591   -5.026472  -1.684916
O   -2.343362   -4.110815  -3.409410
H   -1.380575   -3.899342  -3.281559
H   -2.501289   -4.064181  -4.362432
O   -0.295814   1.474720   -3.344358
H   -0.379841   0.932560   -2.518903
H   -1.131316   1.333333   -3.842108
O   -3.283835   -1.691392  -4.407790
H   -4.160022   -1.503736  -4.809710
H   -2.820658   -0.828867  -4.483499
O   -6.081592   4.425412   2.639261
H   -5.124234   4.525334   2.778251
H   -6.493795   5.243291   2.941288
H   3.943608    1.045332   1.296112
H   0.955568    -2.245596  1.067120


Optimized structure of Reactant　
C       -1.667667000      0.259095000      8.201363000
C       -2.858260000      0.493753000      7.255246000
C       -2.752257000     -0.326001000      6.007660000
C       -2.046868000     -0.131795000      4.847699000
N       -3.295788000     -1.594768000      5.875243000
C       -2.910339000     -2.113986000      4.685013000
N       -2.154822000     -1.244712000      4.034366000
H       -0.725166000      0.519262000      7.711890000
H       -1.765941000      0.871191000      9.102432000
H       -1.606311000     -0.788552000      8.511274000
H       -2.904884000      1.552251000      6.978276000
H       -3.800925000      0.271024000      7.769412000
H       -3.848460000     -2.073490000      6.572703000
H       -1.420411000      0.700440000      4.569134000
H       -3.159429000     -3.105113000      4.342124000
C       -0.997477000     -6.305515000      3.817632000
C       -1.382685000     -6.054713000      2.360990000
C       -1.490834000     -4.600680000      1.927350000
O       -1.295836000     -3.674779000      2.756040000
O       -1.792589000     -4.396045000      0.690557000
H       -1.735550000     -5.883803000      4.506296000
H       -0.029901000     -5.855379000      4.054484000
H       -0.931066000     -7.379601000      4.010632000
H       -2.341007000     -6.530380000      2.113900000
H       -0.657759000     -6.515850000      1.678706000
C        3.846886000     -4.304669000      2.166620000
C        4.372949000     -3.677908000      0.851174000
C        3.774962000     -2.308883000      0.522952000
O        4.317508000     -1.267293000      0.920756000
O        2.671680000     -2.290914000     -0.186785000
H        2.772843000     -4.513039000      2.120500000
H        4.048911000     -3.642162000      3.012503000
H        4.373958000     -5.243692000      2.350205000
H        5.453387000     -3.557908000      0.957862000
H        4.177814000     -4.362148000      0.017068000
C        2.545762000      2.327755000      3.821576000
C        2.385145000      0.797874000      3.840271000
C        1.418967000      0.245162000      2.801370000
O        1.634137000      0.531139000      1.575165000
O        0.458883000     -0.470198000      3.217233000
H        3.231586000      2.629890000      4.618406000
H        1.589080000      2.833616000      3.996730000
H        2.957979000      2.662714000      2.871409000
H        2.061225000      0.443772000      4.821693000
H        3.360374000      0.345934000      3.622757000
C        5.083927000      5.361852000      1.931863000
C        3.956141000      5.966960000      2.780075000
C        2.541659000      5.808497000      2.250864000
O        2.390353000      4.748075000      1.433013000
O        1.612216000      6.535883000      2.551677000
H        6.042321000      5.496631000      2.441363000
H        5.157056000      5.858520000      0.960203000
H        4.927983000      4.292833000      1.769439000
H        4.107457000      7.035915000      2.955128000
H        3.951909000      5.500335000      3.774861000
C        3.757745000      5.623285000     -1.641739000
C        4.366688000      4.201044000     -1.591101000
C        3.448218000      3.001149000     -1.674191000
C        2.741863000      2.288159000     -0.727750000
N        3.389901000      2.195740000     -2.811754000
C        2.725342000      1.051955000     -2.510194000
N        2.307261000      1.076061000     -1.252980000
H        3.116174000      5.789817000     -0.776210000
H        3.177856000      5.791622000     -2.557179000
H        4.561312000      6.364200000     -1.621455000
H        4.914366000      4.097224000     -0.651198000
H        5.118709000      4.088183000     -2.379757000
H        3.965874000      2.338370000     -3.631063000
H        2.597031000      2.535013000      0.309019000
H        2.529647000      0.265067000     -3.221040000
C        0.196866000      6.950672000     -0.992907000
C       -0.863318000      6.528273000      0.037371000
C       -1.101073000      5.048417000     -0.014336000
C       -2.085140000      4.320076000     -0.660245000
N       -0.192517000      4.167338000      0.549293000
C       -0.609310000      2.947798000      0.256518000
N       -1.752965000      2.987142000     -0.477231000
H        1.134545000      6.422243000     -0.818096000
H        0.400000000      8.022780000     -0.922302000
H       -0.140122000      6.742908000     -2.015942000
H       -1.799856000      7.067075000     -0.141683000
H       -0.500030000      6.792072000      1.036260000
H        1.426077000      4.637388000      1.209836000
H       -2.971608000      4.621809000     -1.198733000
H       -0.121859000      2.025744000      0.541711000
C        5.559875000     -0.338870000     -3.284497000
C        6.077742000      0.671714000     -2.264910000
O        6.589604000      1.721066000     -2.656241000
C        6.683116000     -0.866963000     -4.193409000
S        7.789166000     -2.125371000     -3.431638000
H        4.860135000      0.187549000     -3.941795000
H        5.012543000     -1.166440000     -2.819457000
H        7.336876000     -0.037604000     -4.473830000
H        6.268396000     -1.288913000     -5.111306000
H        6.904456000     -3.143450000     -3.440167000
N        5.976229000      0.320522000     -0.953151000
C        6.716528000      1.016915000      0.084948000
C        8.057036000      0.329640000      0.415106000
C        5.985892000      1.107896000      1.451470000
O        4.650374000      1.552079000      1.358058000
O        8.757496000      0.762422000      1.334218000
H        5.447836000     -0.497484000     -0.668324000
H        6.927007000      2.020557000     -0.291985000
H        6.549238000      1.819616000      2.056892000
H        6.032652000      0.132444000      1.945524000
N        8.328783000     -0.804782000     -0.267070000
C        9.445793000     -1.670912000      0.050620000
C        9.015585000     -2.974401000      0.737962000
C        8.187135000     -2.851669000      2.019462000
N        8.490554000     -1.821441000      2.856174000
O        7.337894000     -3.697098000      2.296310000
H        9.982092000     -1.915630000     -0.872234000
H        7.738297000     -1.079515000     -1.039534000
H       10.134202000     -1.096722000      0.675459000
H        9.914466000     -3.554919000      0.983451000
H        8.424588000     -3.592348000      0.055874000
H        8.950877000     -0.976278000      2.533761000
H        7.913879000     -1.744755000      3.682041000
C        1.749850000     -4.263252000     -4.626890000
C        0.231307000     -4.094027000     -4.486713000
C       -0.112314000     -3.785402000     -3.048888000
O       -0.901747000     -4.567480000     -2.385421000
O        0.419424000     -2.807543000     -2.464742000
H        2.266021000     -3.363070000     -4.285370000
H        2.024939000     -4.451525000     -5.668505000
H        2.108060000     -5.111259000     -4.033670000
H       -0.301431000     -4.992051000     -4.808569000
H       -0.105323000     -3.255553000     -5.108137000
C       -6.990454000      0.396721000      3.387850000
C       -6.048901000      1.417076000      2.756666000
C       -4.682945000      0.773804000      2.571373000
N       -3.784332000      1.560964000      1.673626000
H       -7.978618000      0.827675000      3.571151000
H       -6.610193000      0.033419000      4.349558000
H       -7.121083000     -0.475264000      2.735833000
H       -5.970561000      2.313025000      3.381739000
H       -6.447447000      1.762055000      1.796328000
H       -4.771629000     -0.207241000      2.097545000
H       -4.165774000      0.635702000      3.523103000
H       -4.275117000      1.669115000      0.750827000
H       -3.520482000      2.482154000      2.057513000
H       -2.948106000      0.973327000      1.470492000
C       -8.101034000      1.673134000     -2.973723000
C       -8.701307000      1.455613000     -1.582812000
N       -7.874663000      0.496420000     -0.828922000
C       -8.228284000     -0.693855000     -0.375459000
N       -9.520125000     -1.033842000     -0.195873000
N       -7.277094000     -1.620545000     -0.102733000
H       -8.075019000      0.736911000     -3.540840000
H       -8.704871000      2.399015000     -3.525836000
H       -7.082308000      2.060728000     -2.898476000
H       -9.720619000      1.069868000     -1.663116000
H       -8.708130000      2.389612000     -1.016467000
H       -6.892365000      0.781671000     -0.706909000
H       -9.788510000     -2.000502000     -0.102130000
H      -10.248766000     -0.338535000     -0.206616000
H       -6.302025000     -1.408692000     -0.373368000
H       -7.435472000     -2.270118000      0.654539000
C       -2.018374000      3.794378000     -4.964557000
C       -0.544345000      3.702505000     -5.382069000
C        0.457893000      4.177080000     -4.326384000
N        0.279995000      3.453971000     -3.018892000
H       -2.280006000      4.802197000     -4.622723000
H       -2.268664000      3.082087000     -4.171377000
H       -2.667059000      3.566710000     -5.814970000
H       -0.372341000      4.315535000     -6.273425000
H       -0.300485000      2.671852000     -5.663602000
H        0.361917000      5.248669000     -4.130040000
H        1.480978000      3.983966000     -4.655456000
H       -0.505723000      3.843185000     -2.489730000
H        0.084355000      2.384012000     -3.189236000
H        1.110739000      3.539155000     -2.418186000
Zn      -1.000665000     -1.598912000      2.322915000
Zn       1.448906000     -0.589415000     -0.095209000
Mg      -3.926402000     -2.807185000     -1.954581000
Mg      -0.561388000     -3.435088000     -0.644955000
P       -1.808131000     -0.633978000     -0.597471000
P       -4.443854000      0.360248000     -1.681371000
O       -2.795869000      0.447412000     -1.376444000
O       -2.123684000     -0.498080000      0.913638000
O       -2.125065000     -2.052046000     -1.150633000
O       -0.418963000     -0.102435000     -0.991092000
O       -5.088263000      1.373566000     -0.726403000
O       -4.844859000     -1.092177000     -1.336143000
O       -4.579854000      0.701794000     -3.173864000
H       -2.233153000      2.172166000     -0.863699000
O        0.211156000     -2.158530000      0.782053000
O       -5.934859000     -3.292310000     -2.672045000
H       -6.549839000     -3.140541000     -1.939351000
H       -6.152139000     -2.584537000     -3.322364000
O       -2.489955000      0.202717000     -4.655064000
H       -3.278483000      0.526837000     -4.122910000
H       -2.659731000      0.409707000     -5.582731000
O       -6.920006000      3.425499000     -0.005802000
H       -6.590405000      3.949804000      0.748630000
H       -6.141769000      2.992815000     -0.386771000
O        1.218993000     -4.505193000     -0.230472000
H        1.464181000     -5.262393000     -0.775397000
H        1.909510000     -3.788764000     -0.345901000
O       -3.052678000      4.305543000      2.464543000
H       -2.529393000      4.554190000      3.239112000
H       -2.571284000      4.670215000      1.700346000
O       -5.969623000     -1.192055000     -4.423169000
H       -6.482542000     -0.929134000     -5.196580000
H       -5.596288000     -0.374415000     -3.987156000
O       -4.310233000     -3.872654000     -0.148503000
H       -3.433257000     -3.926602000      0.311221000
H       -4.419365000     -4.772540000     -0.495973000
O       -3.453936000     -4.790567000     -2.555789000
H       -2.459438000     -4.873653000     -2.631528000
H       -3.830456000     -5.020910000     -3.414556000
O       -0.137389000      0.923841000     -3.477062000
H       -0.197031000      0.451398000     -2.609727000
H       -0.955940000      0.677504000     -3.964724000
O       -3.504674000     -2.267489000     -3.954926000
H       -4.340359000     -2.002894000     -4.395707000
H       -2.893622000     -1.528509000     -4.165134000
O       -5.858035000      4.742804000      2.278380000
H       -4.895465000      4.812486000      2.401727000
H       -6.230302000      5.597413000      2.526560000
H        4.109200000      0.763091000      1.191461000
H        0.913295000     -2.679014000      1.196733000

TS1 Structure
C       -1.630521000      0.015322000      8.214311000
C       -2.851319000      0.223413000      7.299300000
C       -2.751333000     -0.554508000      6.023380000
C       -2.099483000     -0.294259000      4.845106000
N       -3.253930000     -1.837205000      5.864878000
C       -2.896662000     -2.298486000      4.642029000
N       -2.197669000     -1.381057000      3.994237000
H       -0.710550000      0.326691000      7.711906000
H       -1.735024000      0.600904000      9.132090000
H       -1.518868000     -1.036095000      8.496215000
H       -2.947634000      1.286432000      7.053980000
H       -3.771271000     -0.050492000      7.829867000
H       -3.764024000     -2.359900000      6.563086000
H       -1.514185000      0.569020000      4.573008000
H       -3.124586000     -3.286123000      4.275734000
C       -1.006510000     -6.415906000      3.642746000
C       -1.471259000     -6.092829000      2.223719000
C       -1.476312000     -4.625644000      1.815000000
O       -1.252303000     -3.722587000      2.658398000
O       -1.741725000     -4.386837000      0.575221000
H       -1.639608000     -5.932621000      4.392387000
H        0.019249000     -6.076753000      3.810270000
H       -1.042157000     -7.495107000      3.813750000
H       -2.490466000     -6.464942000      2.048982000
H       -0.854550000     -6.613074000      1.481500000
C        3.896985000     -4.430762000      1.987735000
C        4.275909000     -3.440733000      0.875798000
C        3.351548000     -2.229950000      0.867800000
O        2.868536000     -1.838648000      1.945984000
O        3.062786000     -1.675950000     -0.280030000
H        2.908887000     -4.870176000      1.815835000
H        3.879183000     -3.916586000      2.949220000
H        4.636352000     -5.233730000      2.039640000
H        5.304849000     -3.106714000      1.057718000
H        4.283298000     -3.909609000     -0.116776000
C        2.602984000      2.167523000      3.909838000
C        2.248055000      0.682453000      3.876689000
C        1.274149000      0.324605000      2.775543000
O        1.514961000      0.754802000      1.593502000
O        0.261906000     -0.356773000      3.102594000
H        3.303449000      2.366591000      4.727086000
H        1.713632000      2.783987000      4.083269000
H        3.065734000      2.499098000      2.982047000
H        1.827189000      0.347798000      4.827725000
H        3.142176000      0.075606000      3.689153000
C        5.141028000      5.271019000      2.085904000
C        4.019378000      5.858208000      2.957976000
C        2.605509000      5.774160000      2.409704000
O        2.388810000      4.680902000      1.648445000
O        1.724447000      6.578293000      2.652259000
H        6.095463000      5.350241000      2.614252000
H        5.240413000      5.824621000      1.147137000
H        4.959690000      4.219205000      1.854396000
H        4.198995000      6.909831000      3.196446000
H        3.992702000      5.328868000      3.920801000
C        3.815619000      5.640584000     -1.471029000
C        4.456942000      4.259426000     -1.687373000
C        3.516886000      3.082813000     -1.735202000
C        2.729114000      2.463741000     -0.787916000
N        3.477273000      2.220906000     -2.824643000
C        2.743415000      1.127681000     -2.494999000
N        2.266277000      1.245372000     -1.266545000
H        3.269569000      5.663526000     -0.526763000
H        3.127285000      5.899635000     -2.284149000
H        4.589953000      6.411752000     -1.437476000
H        5.165056000      4.066743000     -0.874930000
H        5.054442000      4.260440000     -2.605437000
H        4.068324000      2.315233000     -3.639504000
H        2.540382000      2.784495000      0.222181000
H        2.550490000      0.306627000     -3.166737000
C        0.258739000      6.964189000     -0.781929000
C       -0.851420000      6.546547000      0.195209000
C       -1.095282000      5.069424000      0.117628000
C       -2.051465000      4.354385000     -0.582432000
N       -0.211751000      4.178465000      0.704623000
C       -0.615135000      2.964147000      0.371996000
N       -1.726708000      3.017583000     -0.409667000
H        1.183882000      6.429472000     -0.562575000
H        0.465402000      8.034792000     -0.699436000
H       -0.030766000      6.759950000     -1.820145000
H       -1.774275000      7.094985000     -0.021532000
H       -0.530081000      6.801628000      1.210408000
H        1.422797000      4.622463000      1.417664000
H       -2.914696000      4.666947000     -1.151605000
H       -0.135103000      2.039671000      0.664982000
C        5.564629000     -0.291045000     -3.292177000
C        6.138997000      0.689653000     -2.277380000
O        6.711587000      1.712082000     -2.646509000
C        6.653498000     -0.876832000     -4.207156000
S        7.727451000     -2.157561000     -3.437460000
H        4.891082000      0.266818000     -3.950746000
H        4.975464000     -1.085111000     -2.820873000
H        7.333671000     -0.078516000     -4.514100000
H        6.208760000     -1.301098000     -5.109809000
H        6.795325000     -3.129950000     -3.367242000
N        6.007673000      0.322452000     -0.971235000
C        6.739788000      0.967954000      0.108747000
C        8.046715000      0.228810000      0.464208000
C        5.908303000      1.026160000      1.406953000
O        4.718945000      1.778360000      1.235953000
O        8.720516000      0.602589000      1.426766000
H        5.419341000     -0.473076000     -0.750526000
H        6.991277000      1.979469000     -0.218867000
H        6.537225000      1.491935000      2.169328000
H        5.685837000      0.003111000      1.740935000
N        8.323025000     -0.864639000     -0.278225000
C        9.447999000     -1.738771000     -0.014808000
C        9.031507000     -3.076129000      0.615068000
C        8.194781000     -3.006303000      1.895116000
N        8.535404000     -2.051236000      2.804447000
O        7.301479000     -3.825130000      2.103546000
H        9.972134000     -1.934859000     -0.955629000
H        7.752658000     -1.084258000     -1.083628000
H       10.141989000     -1.192723000      0.629058000
H        9.936368000     -3.655574000      0.839300000
H        8.445697000     -3.669057000     -0.092637000
H        9.016828000     -1.199716000      2.536181000
H        7.954178000     -2.007526000      3.629817000
C        1.744205000     -4.131592000     -4.752836000
C        0.234066000     -4.025826000     -4.529380000
C       -0.040576000     -3.773320000     -3.068333000
O       -0.857472000     -4.530918000     -2.415430000
O        0.566014000     -2.853474000     -2.458621000
H        2.244362000     -3.225033000     -4.405404000
H        1.973208000     -4.274535000     -5.812787000
H        2.164148000     -4.984409000     -4.208879000
H       -0.286717000     -4.931175000     -4.850854000
H       -0.170180000     -3.182304000     -5.102696000
C       -6.960290000      0.326264000      3.416580000
C       -6.036831000      1.355112000      2.772672000
C       -4.673777000      0.717548000      2.553411000
N       -3.787374000      1.525909000      1.662765000
H       -7.945949000      0.751673000      3.624676000
H       -6.557290000     -0.042792000      4.366697000
H       -7.102432000     -0.541373000      2.760940000
H       -5.948018000      2.245631000      3.404301000
H       -6.456735000      1.707241000      1.823964000
H       -4.768058000     -0.252750000      2.059032000
H       -4.144457000      0.557038000      3.494852000
H       -4.281329000      1.644370000      0.742933000
H       -3.529850000      2.443058000      2.060741000
H       -2.948687000      0.948109000      1.446354000
C       -8.073578000      1.796338000     -2.902588000
C       -8.705718000      1.442324000     -1.555093000
N       -7.849207000      0.474552000     -0.847800000
C       -8.184434000     -0.723586000     -0.402386000
N       -9.470512000     -1.076260000     -0.204883000
N       -7.220990000     -1.645984000     -0.160019000
H       -7.973472000      0.908007000     -3.534472000
H       -8.700756000      2.526171000     -3.422304000
H       -7.083559000      2.234915000     -2.760723000
H       -9.695904000      1.003024000     -1.702292000
H       -8.786281000      2.332570000     -0.927449000
H       -6.869028000      0.771176000     -0.731401000
H       -9.730546000     -2.046354000     -0.123935000
H      -10.204182000     -0.386230000     -0.194734000
H       -6.251796000     -1.420927000     -0.441099000
H       -7.361945000     -2.309475000      0.588451000
C       -1.981665000      3.939534000     -4.845943000
C       -0.514920000      3.873593000     -5.291595000
C        0.498422000      4.305452000     -4.228664000
N        0.327905000      3.533220000     -2.949602000
H       -2.240514000      4.928612000     -4.451097000
H       -2.215965000      3.188223000     -4.084614000
H       -2.644504000      3.750860000     -5.694988000
H       -0.359287000      4.525837000     -6.157713000
H       -0.271594000      2.857093000     -5.621056000
H        0.406176000      5.368959000     -3.990768000
H        1.518480000      4.123366000     -4.573206000
H       -0.453042000      3.902834000     -2.399457000
H        0.127455000      2.473723000     -3.157737000
H        1.163550000      3.591998000     -2.350080000
Zn      -1.040026000     -1.629882000      2.233243000
Zn       1.460045000     -0.424742000     -0.050340000
Mg      -3.869451000     -2.763709000     -2.066506000
Mg      -0.478526000     -3.370848000     -0.679509000
P       -1.791845000     -0.603278000     -0.659997000
P       -4.426612000      0.391987000     -1.724687000
O       -2.779795000      0.486771000     -1.425731000
O       -2.157695000     -0.532076000      0.843926000
O       -2.059117000     -2.014707000     -1.259766000
O       -0.408523000     -0.032818000     -1.008181000
O       -5.082537000      1.372787000     -0.743838000
O       -4.807710000     -1.074160000     -1.414040000
O       -4.570478000      0.767166000     -3.208440000
H       -2.191600000      2.212354000     -0.831906000
O        0.284828000     -2.111119000      0.714741000
O       -5.878592000     -3.249692000     -2.793086000
H       -6.490222000     -3.117513000     -2.053852000
H       -6.102368000     -2.527816000     -3.425501000
O       -2.466049000      0.320493000     -4.684041000
H       -3.260756000      0.626836000     -4.149824000
H       -2.629737000      0.551962000     -5.607022000
O       -6.941301000      3.377951000      0.051628000
H       -6.621568000      3.906602000      0.807555000
H       -6.153423000      2.975741000     -0.342320000
O        1.198092000     -4.680525000     -0.267598000
H        1.172954000     -5.547750000     -0.694341000
H        2.005295000     -4.241013000     -0.579053000
O       -3.101802000      4.259053000      2.516857000
H       -2.580211000      4.477641000      3.301499000
H       -2.613450000      4.645207000      1.767401000
O       -5.929903000     -1.113540000     -4.498523000
H       -6.445184000     -0.840160000     -5.266688000
H       -5.564847000     -0.300900000     -4.044866000
O       -4.255696000     -3.875311000     -0.288204000
H       -3.381037000     -3.942655000      0.173392000
H       -4.363057000     -4.762655000     -0.667267000
O       -3.395476000     -4.734794000     -2.705634000
H       -2.398664000     -4.823087000     -2.737422000
H       -3.736367000     -4.936796000     -3.586034000
O       -0.110172000      1.015464000     -3.486409000
H       -0.173257000      0.538536000     -2.621928000
H       -0.933298000      0.784909000     -3.973358000
O       -3.454899000     -2.178081000     -4.055722000
H       -4.295690000     -1.913309000     -4.487401000
H       -2.856943000     -1.422248000     -4.244773000
O       -5.906418000      4.698833000      2.340163000
H       -4.943521000      4.761800000      2.464723000
H       -6.273640000      5.554608000      2.591639000
H        3.945247000      1.211473000      1.355318000
H        1.032063000     -2.513529000      1.281819000

Initial structure of IM1
C   -1.630521   0.015322   8.214311
C   -2.851319   0.223413   7.304300
C   -2.756333   -0.554508  6.028380
C   -2.104483   -0.299259  4.845106
N   -3.258930   -1.842205  5.869878
C   -2.901662   -2.303486  4.647029
N   -2.207669   -1.386057  3.999237
H   -0.710550   0.326691   7.711906
H   -1.730024   0.600904   9.132090
H   -1.518868   -1.036095  8.496215
H   -2.947634   1.286432   7.058980
H   -3.771271   -0.050492  7.834867
H   -3.764024   -2.359900  6.573086
H   -1.524185   0.569020   4.573008
H   -3.129586   -3.291123  4.280734
C   -1.006510   -6.420906  3.637746
C   -1.466259   -6.097829  2.218719
C   -1.476312   -4.630644  1.815000
O   -1.257303   -3.727587  2.658398
O   -1.736725   -4.391837  0.570221
H   -1.639608   -5.942621  4.387387
H   0.019249    -6.081753  3.810270
H   -1.037157   -7.500107  3.808750
H   -2.480466   -6.474942  2.038982
H   -0.844550   -6.613074  1.476500
C   3.846985    -4.400762  2.037735
C   4.260909    -3.460733  0.895798
C   3.376548    -2.219950  0.852800
O   3.008536    -1.703648  1.930984
O   2.997786    -1.770950  -0.330030
H   2.853887    -4.820176  1.870835
H   3.839183    -3.851586  2.979220
H   4.566352    -5.218730  2.124640
H   5.299849    -3.151714  1.072718
H   4.258298    -3.964609  -0.081776
C   2.587984    2.187523   3.889838
C   2.233055    0.702453   3.876689
C   1.259149    0.324605   2.780543
O   1.479961    0.759802   1.593502
O   0.266906    -0.381773  3.117594
H   3.288449    2.391591   4.702086
H   1.698632    2.808987   4.058269
H   3.045734    2.509098   2.957047
H   1.812189    0.377798   4.832725
H   3.122176    0.090606   3.694153
C   5.141028    5.261019   2.085904
C   4.019378    5.858208   2.952976
C   2.605509    5.774160   2.404704
O   2.388810    4.685902   1.638445
O   1.724447    6.578293   2.657259
H   6.095463    5.340241   2.609252
H   5.240413    5.809621   1.142137
H   4.954690    4.209205   1.859396
H   4.203995    6.909831   3.186446
H   3.992702    5.328868   3.920801
C   3.810619    5.635584   -1.476029
C   4.451942    4.254426   -1.687373
C   3.511886    3.072813   -1.730202
C   2.734114    2.453741   -0.777916
N   3.472273    2.210906   -2.819643
C   2.748415    1.112681   -2.484999
N   2.276277    1.230372   -1.256545
H   3.264569    5.658526   -0.526763
H   3.122285    5.889635   -2.284149
H   4.584953    6.406752   -1.442476
H   5.165056    4.061743   -0.879930
H   5.044442    4.250440   -2.610437
H   4.058324    2.310233   -3.639504
H   2.550382    2.774495   0.232181
H   2.555490    0.291627   -3.156737
C   0.258739    6.964189   -0.781929
C   -0.851420   6.546547   0.195209
C   -1.095282   5.069424   0.117628
C   -2.051465   4.354385   -0.582432
N   -0.211751   4.178465   0.704623
C   -0.615135   2.964147   0.371996
N   -1.726708   3.017583   -0.409667
H   1.183882    6.429472   -0.562575
H   0.465402    8.034792   -0.699436
H   -0.030766   6.759950   -1.820145
H   -1.774275   7.094985   -0.021532
H   -0.530081   6.801628   1.210408
H   1.422797    4.622463   1.412664
H   -2.914696   4.666947   -1.151605
H   -0.135103   2.039671   0.664982
C   5.574629    -0.286045  -3.297177
C   6.143997    0.694653   -2.277380
O   6.711587    1.722082   -2.646509
C   6.663498    -0.871832  -4.212156
S   7.732451    -2.157561  -3.437460
H   4.906082    0.276818   -3.955746
H   4.980464    -1.080111  -2.830873
H   7.348671    -0.073516  -4.514100
H   6.223760    -1.296098  -5.114809
H   6.795325    -3.124950  -3.367242
N   6.017673    0.317452   -0.976235
C   6.744788    0.962954   0.108747
C   8.056715    0.228810   0.464208
C   5.908303    1.001160   1.406953
O   4.708945    1.738360   1.230953
O   8.725516    0.602589   1.426766
H   5.449341    -0.488076  -0.760526
H   6.991277    1.979469   -0.208867
H   6.532225    1.471935   2.174328
H   5.695837    -0.021889  1.730935
N   8.333025    -0.864639  -0.278225
C   9.457999    -1.738771  -0.009808
C   9.036507    -3.076129  0.615068
C   8.194781    -3.006303  1.895116
N   8.535404    -2.051236  2.804447
O   7.306479    -3.830130  2.098546
H   9.987134    -1.934859  -0.950629
H   7.767658    -1.084258  -1.088628
H   10.146989   -1.197723  0.634058
H   9.936368    -3.660574  0.839300
H   8.450697    -3.669057  -0.092637
H   9.016828    -1.199716  2.536181
H   7.949178    -2.012526  3.629817
C   1.739205    -4.146592  -4.747836
C   0.229066    -4.020826  -4.539380
C   -0.055576   -3.758320  -3.078333
O   -0.857472   -4.525918  -2.420430
O   0.541014    -2.828474  -2.478621
H   2.244362    -3.245033  -4.400404
H   1.973208    -4.299535  -5.802787
H   2.144148    -5.004409  -4.193879
H   -0.301717   -4.921175  -4.860854
H   -0.160180   -3.177304  -5.117696
C   -6.960290   0.326264   3.416580
C   -6.036831   1.355112   2.772672
C   -4.673777   0.717548   2.553411
N   -3.787374   1.525909   1.662765
H   -7.945949   0.751673   3.624676
H   -6.557290   -0.042792  4.366697
H   -7.102432   -0.541373  2.760940
H   -5.948018   2.245631   3.404301
H   -6.456735   1.707241   1.823964
H   -4.768058   -0.252750  2.059032
H   -4.144457   0.557038   3.494852
H   -4.281329   1.644370   0.742933
H   -3.529850   2.443058   2.060741
H   -2.948687   0.948109   1.446354
C   -8.073578   1.796338   -2.902588
C   -8.705718   1.442324   -1.555093
N   -7.849207   0.474552   -0.847800
C   -8.184434   -0.723586  -0.402386
N   -9.470512   -1.076260  -0.204883
N   -7.220990   -1.645984  -0.160019
H   -7.973472   0.908007   -3.534472
H   -8.700756   2.526171   -3.422304
H   -7.083559   2.234915   -2.760723
H   -9.695904   1.003024   -1.702292
H   -8.786281   2.332570   -0.927449
H   -6.869028   0.771176   -0.731401
H   -9.730546   -2.046354  -0.123935
H   -10.204182  -0.386230  -0.194734
H   -6.251796   -1.420927  -0.441099
H   -7.361945   -2.309475  0.588451
C   -1.981665   3.939534   -4.840943
C   -0.514920   3.868593   -5.286595
C   0.498422    4.300452   -4.223664
N   0.327905    3.528220   -2.944602
H   -2.240514   4.928612   -4.451097
H   -2.215965   3.188223   -4.079614
H   -2.644504   3.750860   -5.689988
H   -0.354287   4.520837   -6.152713
H   -0.271594   2.852093   -5.616056
H   0.411176    5.363959   -3.985768
H   1.518480    4.118366   -4.568206
H   -0.453042   3.902834   -2.394457
H   0.127455    2.468723   -3.152737
H   1.163550    3.586998   -2.345080
Zn  -1.050026   -1.634882  2.238243
Zn  1.465045    -0.434742  -0.045340
Mg  -3.874451   -2.763709  -2.066506
Mg  -0.483526   -3.370848  -0.689509
P   -1.791845   -0.603278  -0.654997
P   -4.426612   0.391987   -1.724687
O   -2.779795   0.486771   -1.420731
O   -2.157695   -0.532076  0.848926
O   -2.064117   -2.014707  -1.254766
O   -0.408523   -0.042818  -1.003181
O   -5.082537   1.372787   -0.743838
O   -4.807710   -1.074160  -1.414040
O   -4.570478   0.767166   -3.208440
H   -2.191600   2.212354   -0.831906
O   0.279828    -2.121119  0.724741
O   -5.878592   -3.249692  -2.793086
H   -6.495222   -3.117513  -2.053852
H   -6.102368   -2.527816  -3.425501
O   -2.466049   0.320493   -4.684041
H   -3.260756   0.626836   -4.149824
H   -2.624737   0.551962   -5.607022
O   -6.941301   3.377951   0.051628
H   -6.621568   3.906602   0.807555
H   -6.153423   2.975741   -0.342320
O   1.273092    -4.570525  -0.307598
H   1.347954    -5.442750  -0.734341
H   2.010295    -4.016013  -0.649053
O   -3.101802   4.259053   2.516857
H   -2.580211   4.477641   3.301499
H   -2.613450   4.645207   1.767401
O   -5.929903   -1.113540  -4.498523
H   -6.445184   -0.840160  -5.266688
H   -5.564847   -0.300900  -4.044866
O   -4.255696   -3.875311  -0.288204
H   -3.381037   -3.942655  0.173392
H   -4.363057   -4.762655  -0.667267
O   -3.395476   -4.734794  -2.705634
H   -2.398664   -4.823087  -2.737422
H   -3.736367   -4.941796  -3.581034
O   -0.110172   1.010464   -3.481409
H   -0.168257   0.533536   -2.621928
H   -0.933298   0.779909   -3.968358
O   -3.454899   -2.178081  -4.055722
H   -4.295690   -1.913309  -4.487401
H   -2.856943   -1.422248  -4.244773
O   -5.906418   4.698833   2.340163
H   -4.943521   4.761800   2.464723
H   -6.273640   5.554608   2.591639
H   3.945247    1.171473   1.400318
H   1.012063    -2.548529  1.281819

Optimized structure of IM1
C        1.836617000     -1.604400000      7.973554000
C        1.384834000     -0.250579000      7.390330000
C        0.568590000     -0.410079000      6.146210000
C        0.884305000     -0.296393000      4.817166000
N       -0.734033000     -0.891747000      6.154646000
C       -1.138515000     -1.066959000      4.874398000
N       -0.180558000     -0.711819000      4.032497000
H        2.431920000     -2.160593000      7.244259000
H        0.980930000     -2.227319000      8.254537000
H        2.444605000     -1.451862000      8.869658000
H        2.261872000      0.356068000      7.144798000
H        0.821842000      0.313044000      8.145707000
H        1.820705000     -0.010667000      4.367072000
H       -2.098913000     -1.472592000      4.601564000
C       -2.458517000     -6.178215000      3.136334000
C       -2.812493000     -4.685873000      3.299574000
C       -2.061282000     -3.768717000      2.336274000
O       -1.146824000     -3.047588000      2.790279000
O       -2.427304000     -3.789469000      1.096056000
H       -2.707000000     -6.534321000      2.131656000
H       -3.021170000     -6.778896000      3.855455000
H       -1.392728000     -6.349607000      3.316737000
H       -2.586930000     -4.364034000      4.319217000
H       -3.888092000     -4.552991000      3.128919000
C        2.089269000     -6.664056000      0.004122000
C        3.171864000     -5.734774000     -0.560464000
C        2.712603000     -4.301757000     -0.354601000
O        2.290315000     -4.019697000      0.799784000
O        2.702496000     -3.506280000     -1.353299000
H        2.410382000     -7.710455000     -0.014051000
H        1.855510000     -6.383266000      1.032089000
H        1.179263000     -6.604953000     -0.604358000
H        3.373230000     -5.927525000     -1.616960000
H        4.104761000     -5.884668000     -0.004766000
C        5.260877000     -0.992602000      2.593007000
C        4.322895000     -1.991399000      1.898597000
C        2.979344000     -1.381656000      1.538821000
O        2.827067000     -0.843782000      0.398727000
O        2.067970000     -1.394272000      2.430357000
H        6.212417000     -1.477592000      2.831534000
H        5.464341000     -0.131679000      1.954262000
H        4.827816000     -0.634542000      3.533519000
H        4.134775000     -2.852188000      2.543778000
H        4.783616000     -2.346719000      0.973375000
C        8.529351000      0.696821000      0.170389000
C        8.232606000      1.544244000      1.413585000
C        6.939917000      2.342094000      1.395934000
O        5.960818000      1.755068000      0.680727000
O        6.785387000      3.387075000      1.999521000
H        9.455695000      0.133092000      0.313708000
H        7.723050000     -0.013642000     -0.026426000
H        9.037760000      2.254159000      1.620250000
H        8.168136000      0.892220000      2.295688000
H        8.658437000      1.325088000     -0.715764000
C        6.768095000      2.509012000     -2.685558000
C        6.580995000      1.080862000     -3.245890000
C        5.212667000      0.453674000     -3.104762000
C        4.396969000      0.154180000     -2.036044000
N        4.550323000     -0.088860000     -4.199945000
C        3.408341000     -0.685753000     -3.777580000
N        3.279085000     -0.548776000     -2.466509000
H        7.799192000      2.836149000     -2.845343000
H        7.308923000      0.420374000     -2.759716000
H        6.845866000      1.077104000     -4.310760000
H        4.551092000      0.363300000     -0.990225000
H        6.560006000      2.528189000     -1.614839000
H        2.718901000     -1.218197000     -4.414638000
H        6.104694000      3.221826000     -3.185647000
C        4.896260000      5.265286000     -0.756893000
C        4.311170000      5.232610000      0.665316000
C        3.199057000      4.236276000      0.701500000
C        1.856067000      4.427312000      0.466420000
N        3.452669000      2.881744000      0.783658000
C        2.298552000      2.258932000      0.594612000
N        1.298445000      3.156143000      0.402534000
H        4.144007000      5.586529000     -1.486237000
H        3.942801000      6.225362000      0.946180000
H        5.089540000      4.939283000      1.375729000
H        1.277303000      5.312847000      0.250409000
H        2.161537000      1.183251000      0.576941000
H        5.087869000      2.238248000      0.804589000
H        5.251960000      4.275165000     -1.046452000
C       -1.172830000     -3.743394000     -5.563502000
C        0.148304000     -3.877859000     -4.788220000
C        0.093530000     -3.251770000     -3.402360000
O       -0.731666000     -3.772014000     -2.561717000
O        0.819425000     -2.257719000     -3.150608000
H       -1.990865000     -4.247129000     -5.038024000
H       -1.439602000     -2.693411000     -5.698760000
H       -1.079415000     -4.209515000     -6.548597000
H        0.965117000     -3.411680000     -5.343661000
H        0.395839000     -4.939152000     -4.663490000
C       -3.426843000      2.497545000      5.315230000
C       -3.050140000      3.016804000      3.932233000
C       -2.338415000      1.919482000      3.158871000
N       -1.762110000      2.395518000      1.872188000
H       -3.943633000      3.261150000      5.903023000
H       -1.256758000      1.571813000      1.445967000
H       -4.093103000      1.630248000      5.246769000
H       -2.537903000      2.192086000      5.877091000
H       -2.391255000      3.888574000      4.025986000
H       -3.941083000      3.350489000      3.385496000
H       -3.011715000      1.092729000      2.917924000
H       -1.511032000      1.506017000      3.738603000
H       -2.497894000      2.651579000      1.175437000
H       -1.131400000      3.190456000      2.039417000
C       -5.105275000      5.754812000     -0.153471000
C       -6.314273000      5.014307000      0.416964000
N       -6.051350000      3.571476000      0.459626000
C       -6.956361000      2.647825000      0.761691000
N       -8.198652000      3.008937000      1.145767000
N       -6.639515000      1.342855000      0.705346000
H       -4.877440000      5.404636000     -1.163555000
H       -5.327013000      6.823858000     -0.202462000
H       -4.213902000      5.621703000      0.465553000
H       -7.194285000      5.207237000     -0.210689000
H       -6.537236000      5.383857000      1.427730000
H       -5.099846000      3.248321000      0.181317000
H       -8.901522000      2.320633000      1.360796000
H       -8.436563000      3.975975000      1.291708000
H       -5.786871000      1.009085000      0.230885000
H       -7.352582000      0.653116000      0.883421000
C        0.392045000      4.859093000     -3.955793000
C        1.400263000      3.778910000     -4.355419000
C        1.650971000      2.767395000     -3.238827000
N        0.349604000      2.284385000     -2.679115000
H        0.690086000      5.359977000     -3.027832000
H        0.323976000      5.626166000     -4.732552000
H       -0.613528000      4.454392000     -3.811355000
H        2.359732000      4.232904000     -4.624403000
H        1.046228000      3.253140000     -5.251387000
H        2.215592000      3.208042000     -2.413624000
H        2.201589000      1.894267000     -3.593625000
H        0.430650000      1.378785000     -2.152162000
H       -0.089119000      2.980551000     -2.049802000
H       -0.354581000      2.138759000     -3.427155000
Zn       0.106872000     -1.475515000      2.008057000
Zn       1.833723000     -1.647509000     -1.265778000
Mg      -4.001227000     -1.575008000     -1.319912000
Mg      -1.227031000     -3.333584000     -0.578614000
P       -1.100543000     -0.200377000     -0.601617000
P       -3.522213000      1.537644000     -1.237535000
O       -0.947000000      0.036877000      0.926470000
O       -1.995615000     -1.440919000     -0.900183000
O        0.211976000     -0.111315000     -1.384099000
O       -3.566454000      2.724607000     -0.240777000
O       -4.373111000      0.341343000     -0.749912000
O       -3.827993000      1.925590000     -2.692002000
O       -1.932962000      1.088216000     -1.208198000
O        0.347512000     -2.502976000      0.248941000
O       -6.066268000     -1.701248000     -1.934303000
H       -6.285566000     -2.443693000     -2.514268000
H       -6.146150000     -0.899227000     -2.511617000
O       -1.853474000      2.006267000     -4.404654000
H       -2.637563000      2.049692000     -3.777230000
H       -2.085514000      2.481138000     -5.211632000
O       -1.174963000     -5.500668000     -0.707418000
H       -0.638551000     -5.619008000     -1.508592000
H       -0.785168000     -6.043272000     -0.008822000
O       -5.705390000      0.331471000     -3.689084000
H       -6.248427000      0.723785000     -4.382956000
H       -5.098445000      1.038820000     -3.326107000
O       -4.583741000     -2.442510000      0.480477000
H       -3.850822000     -3.028375000      0.822905000
H       -5.408675000     -2.941678000      0.502047000
O       -3.277116000     -3.731992000     -1.728841000
H       -2.723297000     -3.819333000     -2.532422000
H       -3.448324000     -4.629481000     -1.408965000
O       -1.344996000     -0.681689000     -4.323285000
H       -0.567615000     -0.864686000     -3.765941000
H       -1.432643000      0.287228000     -4.439555000
O       -3.640641000     -1.442901000     -3.345245000
H       -4.293509000     -0.883172000     -3.806848000
H       -2.732142000     -1.189100000     -3.692633000
H       -1.269890000     -1.126065000      6.978069000
H        4.898517000     -0.093812000     -5.148096000
H        5.742162000      5.957092000     -0.817028000
O       -1.121229000      3.937692000     -0.786114000
H       -1.131919000      4.869320000     -0.476431000
H       -2.049869000      3.628990000     -0.717469000
O       -0.062348000      4.780023000      2.754502000
H        0.080320000      5.027434000      3.678068000
H        0.826050000      4.671398000      2.360917000
O       -1.273318000      6.220150000      0.676807000
H       -0.889765000      5.936303000      1.529031000
H       -1.072963000      7.157866000      0.572017000
H        0.332359000      3.005508000      0.123559000
H        1.081106000     -3.126699000      0.553163000

TS2 Structure
C        1.750745000     -0.856938000      8.145217000
C        1.572583000      0.360527000      7.215376000
C        0.833023000      0.050287000      5.949463000
C        1.210096000      0.051852000      4.630056000
N       -0.482987000     -0.393903000      5.933070000
C       -0.834263000     -0.655351000      4.651256000
N        0.167446000     -0.389149000      3.828834000
H        2.291684000     -1.660217000      7.637265000
H        0.787724000     -1.258223000      8.479595000
H        2.315009000     -0.573403000      9.037628000
H        2.553594000      0.756549000      6.935934000
H        1.061918000      1.166097000      7.760397000
H        2.170852000      0.287432000      4.202422000
H       -1.794019000     -1.057579000      4.369186000
C       -2.325155000     -5.941920000      3.640115000
C       -2.161957000     -4.424373000      3.805602000
C       -1.427909000     -3.711140000      2.670182000
O       -0.476282000     -2.960205000      2.966054000
O       -1.871791000     -3.887974000      1.465912000
H       -2.876075000     -6.183795000      2.726317000
H       -2.874611000     -6.359007000      4.488199000
H       -1.351607000     -6.440110000      3.596088000
H       -1.632318000     -4.195084000      4.733059000
H       -3.157637000     -3.961853000      3.875748000
C        2.290578000     -6.551632000      0.631630000
C        3.477046000     -5.788162000      0.015825000
C        3.168144000     -4.313628000      0.047046000
O        2.840685000     -3.918867000      1.272362000
O        3.156394000     -3.578822000     -0.938557000
H        2.464554000     -7.630738000      0.583665000
H        2.145351000     -6.266636000      1.674150000
H        1.366039000     -6.341006000      0.080858000
H        3.671772000     -6.085810000     -1.016295000
H        4.382347000     -5.976941000      0.604209000
C        5.253832000     -0.593519000      2.787063000
C        4.723394000     -1.008747000      1.422930000
C        3.231269000     -0.793880000      1.275284000
O        2.780189000     -0.359999000      0.175569000
O        2.482295000     -1.105873000      2.259249000
H        6.323325000     -0.810476000      2.869306000
H        5.119889000      0.480157000      2.949823000
H        4.737670000     -1.130924000      3.586781000
H        4.889740000     -2.083089000      1.271132000
H        5.233053000     -0.476893000      0.620191000
C        8.516932000      0.984674000      0.283582000
C        8.081447000      1.877463000      1.456743000
C        6.780103000      2.653260000      1.309545000
O        5.808354000      1.968835000      0.670154000
O        6.609202000      3.765938000      1.768687000
H        9.437553000      0.454904000      0.543608000
H        7.751908000      0.242549000      0.041195000
H        8.850124000      2.615560000      1.698338000
H        7.956092000      1.258037000      2.355421000
H        8.716702000      1.577033000     -0.614034000
C        6.757624000      2.500403000     -2.741294000
C        6.578071000      1.112886000     -3.397868000
C        5.253542000      0.399059000     -3.222005000
C        4.320112000      0.293407000     -2.215856000
N        4.817794000     -0.510860000     -4.180543000
C        3.689583000     -1.118143000     -3.736947000
N        3.351767000     -0.653949000     -2.544076000
H        7.778004000      2.853715000     -2.910233000
H        7.367372000      0.448753000     -3.019108000
H        6.768399000      1.207062000     -4.475281000
H        4.289471000      0.803364000     -1.268902000
H        6.580418000      2.448812000     -1.665844000
H        3.151337000     -1.881811000     -4.276369000
H        6.068504000      3.232725000     -3.172335000
C        4.774216000      5.350840000     -1.079564000
C        4.105398000      5.471522000      0.299303000
C        2.968245000      4.506096000      0.338940000
C        1.650149000      4.713216000     -0.005013000
N        3.187652000      3.153307000      0.511059000
C        2.031314000      2.551841000      0.266193000
N        1.068149000      3.452971000     -0.050410000
H        4.074438000      5.609459000     -1.881826000
H        3.747795000      6.494054000      0.462168000
H        4.831968000      5.229123000      1.079919000
H        1.112812000      5.597573000     -0.313799000
H        1.869714000      1.482083000      0.296234000
H        4.945674000      2.468576000      0.702912000
H        5.120309000      4.329143000     -1.244667000
C       -0.950514000     -4.201502000     -5.211401000
C        0.386028000     -4.379173000     -4.466167000
C        0.444022000     -3.639047000     -3.135929000
O       -0.352678000     -4.037416000     -2.205834000
O        1.246079000     -2.684257000     -3.011331000
H       -1.780571000     -4.614337000     -4.629047000
H       -1.159479000     -3.145727000     -5.395337000
H       -0.917400000     -4.730072000     -6.168257000
H        1.213952000     -4.026625000     -5.085606000
H        0.554124000     -5.444100000     -4.262786000
C       -3.576747000      2.852488000      5.070571000
C       -3.126818000      3.210896000      3.655091000
C       -2.314338000      2.072273000      3.053397000
N       -1.747295000      2.416425000      1.719159000
H       -4.156461000      3.663050000      5.520239000
H       -1.228694000      1.576697000      1.341760000
H       -4.206528000      1.955823000      5.073307000
H       -2.717395000      2.660146000      5.721721000
H       -2.518389000      4.123204000      3.675869000
H       -3.994413000      3.424526000      3.018265000
H       -2.925516000      1.176559000      2.914013000
H       -1.474961000      1.803957000      3.697551000
H       -2.507693000      2.587714000      1.017402000
H       -1.137911000      3.241887000      1.797449000
C       -5.246462000      5.592971000     -0.677031000
C       -6.402677000      4.942984000      0.083525000
N       -6.104043000      3.533872000      0.368855000
C       -6.980256000      2.664669000      0.861077000
N       -8.213073000      3.074246000      1.227992000
N       -6.647513000      1.371113000      1.015440000
H       -5.060517000      5.069444000     -1.618696000
H       -5.505477000      6.629744000     -0.906460000
H       -4.321461000      5.595133000     -0.093838000
H       -7.319617000      5.005026000     -0.516992000
H       -6.581792000      5.483770000      1.023455000
H       -5.160874000      3.173965000      0.108553000
H       -8.887329000      2.427811000      1.604541000
H       -8.449641000      4.052452000      1.247521000
H       -5.825062000      0.958117000      0.551069000
H       -7.348971000      0.717681000      1.328049000
C        0.342129000      4.547272000     -4.303969000
C        0.996159000      3.291941000     -4.883499000
C        1.200560000      2.205994000     -3.832605000
N       -0.078492000      1.922547000     -3.112010000
H        0.913722000      4.932653000     -3.451491000
H        0.299744000      5.341577000     -5.054615000
H       -0.683059000      4.367808000     -3.966213000
H        1.973636000      3.535973000     -5.312803000
H        0.388205000      2.895940000     -5.707080000
H        1.935999000      2.503173000     -3.080578000
H        1.540144000      1.265626000     -4.272487000
H       -0.006385000      1.053395000     -2.518238000
H       -0.384029000      2.701077000     -2.505683000
H       -0.872634000      1.778081000     -3.766419000
Zn       0.479374000     -1.338376000      1.872142000
Zn       1.822540000     -1.658366000     -1.239526000
Mg      -4.140552000     -1.874118000     -0.811995000
Mg      -0.857499000     -3.378486000     -0.300778000
P       -1.204322000     -0.402940000     -0.664453000
P       -3.735933000      1.235819000     -1.144781000
O       -0.859673000      0.056665000      0.770524000
O       -2.062519000     -1.718041000     -0.696783000
O       -0.061276000     -0.381551000     -1.696867000
O       -3.657344000      2.526271000     -0.281437000
O       -4.479801000      0.099697000     -0.405692000
O       -4.262090000      1.487675000     -2.566517000
O       -2.170939000      0.774917000     -1.318258000
O        0.676547000     -2.368510000      0.226443000
O       -6.267812000     -1.967632000     -1.078005000
H       -6.555521000     -2.816964000     -1.440607000
H       -6.450574000     -1.293916000     -1.777933000
O       -2.475886000      1.453327000     -4.513375000
H       -3.183025000      1.539077000     -3.808081000
H       -2.821547000      1.833418000     -5.329836000
O       -1.907308000     -5.353502000     -0.856716000
H       -1.325481000     -5.353830000     -1.655617000
H       -1.760659000     -6.147109000     -0.326852000
O       -6.186826000     -0.214751000     -3.169333000
H       -6.809466000      0.079644000     -3.844506000
H       -5.572319000      0.545187000     -2.951230000
O       -4.220672000     -2.634885000      1.143202000
H       -3.387982000     -3.152869000      1.320552000
H       -4.958466000     -3.238447000      1.298685000
O       -4.191916000     -3.965948000     -1.423121000
H       -4.077148000     -3.771060000     -2.369412000
H       -3.502703000     -4.622088000     -1.185635000
O       -1.728478000     -1.158097000     -4.033854000
H       -1.044941000     -1.057698000     -3.343135000
H       -1.929876000     -0.254405000     -4.355778000
O       -4.009632000     -1.836519000     -2.936414000
H       -4.718183000     -1.310728000     -3.357090000
H       -3.128648000     -1.600497000     -3.361694000
H       -1.060200000     -0.555083000      6.745769000
H        5.290312000     -0.717678000     -5.048952000
H        5.640204000      6.015821000     -1.156537000
O       -1.410682000      3.786424000     -1.280332000
H       -1.465642000      4.735409000     -1.036090000
H       -2.280950000      3.404789000     -1.026219000
O       -0.259730000      5.022236000      2.265194000
H       -0.116664000      5.393179000      3.146361000
H        0.623259000      4.969018000      1.844515000
O       -1.619929000      6.144549000      0.074995000
H       -1.207002000      5.949968000      0.939103000
H       -1.503507000      7.087748000     -0.089561000
H        2.283962000     -3.083410000      1.199216000
H        0.108500000      3.296731000     -0.371437000

Initial structure of IM2
C        0.941576000     -0.369047000      8.200008000
C        0.680818000      0.799438000      7.233684000
C        0.174130000      0.304105000      5.919354000
C        0.774093000      0.141020000      4.696734000
N       -1.064447000     -0.308421000      5.785183000
C       -1.152997000     -0.816619000      4.530141000
N       -0.058169000     -0.556380000      3.841552000
H        1.667199000     -1.067138000      7.773468000
H        0.023765000     -0.927848000      8.412890000
H        1.334586000     -0.005500000      9.154289000
H        1.608098000      1.353324000      7.058619000
H       -0.026413000      1.509437000      7.682893000
H        1.767906000      0.432994000      4.394273000
H       -2.006942000     -1.366141000      4.168633000
C       -2.199662000     -6.010466000      3.609395000
C       -2.537545000     -4.513188000      3.457063000
C       -1.702811000     -3.816170000      2.385118000
O       -0.721588000     -3.127858000      2.735214000
O       -2.062497000     -3.990478000      1.155797000
H       -2.374900000     -6.550468000      2.673857000
H       -2.824263000     -6.460983000      4.385554000
H       -1.152811000     -6.146145000      3.897216000
H       -2.364069000     -4.002408000      4.408193000
H       -3.597208000     -4.407175000      3.195484000
C        2.662103000     -6.171613000      0.951273000
C        3.171480000     -5.337906000     -0.231420000
C        3.841725000     -4.017580000      0.220638000
O        4.589598000     -4.054655000      1.200786000
O        3.580513000     -2.974839000     -0.497070000
H        2.264140000     -7.144424000      0.633202000
H        3.480778000     -6.348676000      1.652044000
H        1.893311000     -5.627604000      1.518969000
H        2.374572000     -5.107278000     -0.947243000
H        3.926525000     -5.915851000     -0.780594000
C        4.773556000      0.144238000      3.090940000
C        4.469034000     -0.811120000      1.927769000
C        2.998945000     -1.124296000      1.872456000
O        2.272746000     -0.706213000      0.884164000
O        2.425682000     -1.741138000      2.813634000
H        5.849735000      0.327985000      3.156802000
H        4.282518000      1.111672000      2.950066000
H        4.449067000     -0.289826000      4.042094000
H        4.986846000     -1.768852000      2.041887000
H        4.771820000     -0.364702000      0.979568000
C        8.012646000      2.015050000      0.764035000
C        7.356787000      2.904785000      1.834375000
C        5.977075000      3.483738000      1.528507000
O        5.164004000      2.633111000      0.886500000
O        5.637955000      4.599735000      1.881158000
H        8.961670000      1.618932000      1.137074000
H        7.367086000      1.172737000      0.502513000
H        7.995941000      3.754791000      2.086914000
H        7.236604000      2.322688000      2.758183000
H        8.223822000      2.582697000     -0.147602000
C        6.319297000      3.234699000     -2.427757000
C        6.531181000      1.793067000     -2.922905000
C        5.347291000      0.870598000     -2.785273000
C        4.289135000      0.778330000     -1.910748000
N        5.201489000     -0.236191000     -3.612844000
C        4.107700000     -0.935264000     -3.222390000
N        3.520663000     -0.347003000     -2.192181000
H        7.246628000      3.805222000     -2.527898000
H        7.377909000      1.354702000     -2.376945000
H        6.835408000      1.812911000     -3.978416000
H        4.048678000      1.432416000     -1.088219000
H        6.020143000      3.240318000     -1.378701000
H        3.774065000     -1.854378000     -3.679324000
H        5.542857000      3.742498000     -3.008286000
C        3.913039000      5.884640000     -1.010653000
C        2.815038000      5.823288000      0.067001000
C        2.025192000      4.548455000     -0.010296000
C        0.761253000      4.301084000     -0.537574000
N        2.570151000      3.342611000      0.382238000
C        1.639022000      2.426233000      0.074835000
N        0.516292000      2.930964000     -0.493849000
H        3.482797000      5.813676000     -2.016630000
H        2.140087000      6.680696000     -0.041496000
H        3.297737000      5.898595000      1.047630000
H        0.019174000      4.983137000     -0.936197000
H        1.773206000      1.369702000      0.269893000
H        3.601266000      3.305738000      0.755498000
H        4.622074000      5.066673000     -0.876592000
C       -0.388278000     -4.371367000     -5.182725000
C        0.958094000     -4.073244000     -4.531844000
C        0.838911000     -3.545765000     -3.112472000
O       -0.128498000     -4.006454000     -2.395613000
O        1.686265000     -2.723493000     -2.708792000
H       -0.920867000     -5.162237000     -4.645408000
H       -1.014283000     -3.476182000     -5.200090000
H       -0.251481000     -4.711437000     -6.214411000
H        1.525488000     -3.341377000     -5.112010000
H        1.571764000     -4.984157000     -4.487840000
C       -4.530402000      2.619370000      4.633030000
C       -3.778210000      2.875840000      3.320269000
C       -2.701359000      1.818176000      3.082149000
N       -1.922603000      2.050374000      1.827408000
H       -5.306049000      3.373752000      4.790898000
H       -1.375158000      1.195211000      1.565783000
H       -5.016500000      1.636338000      4.634626000
H       -3.854191000      2.659748000      5.494361000
H       -3.333192000      3.876850000      3.325994000
H       -4.480181000      2.858938000      2.477933000
H       -3.149276000      0.824294000      2.994493000
H       -1.985116000      1.787878000      3.907227000
H       -2.568984000      2.244748000      1.025514000
H       -1.263806000      2.844759000      1.936053000
C       -6.074113000      4.989679000     -1.311052000
C       -6.871580000      4.241882000     -0.244315000
N       -6.323542000      2.896613000     -0.028001000
C       -7.011816000      1.862274000      0.433524000
N       -8.262944000      2.021953000      0.936573000
N       -6.481381000      0.630715000      0.431675000
H       -6.112695000      4.455783000     -2.265128000
H       -6.510869000      5.982020000     -1.455742000
H       -5.023378000      5.116526000     -1.028925000
H       -7.917165000      4.148590000     -0.564257000
H       -6.860622000      4.803854000      0.699596000
H       -5.300394000      2.743263000     -0.207547000
H       -8.893809000      1.236895000      0.963420000
H       -8.675008000      2.939246000      0.979364000
H       -5.597398000      0.402143000     -0.059485000
H       -6.931741000     -0.102933000      0.954573000
C       -0.154428000      4.489722000     -4.502898000
C        1.001514000      3.591697000     -4.967485000
C        1.752306000      2.854997000     -3.853751000
N        0.857203000      1.932000000     -3.070691000
H        0.190206000      5.237443000     -3.781921000
H       -0.585832000      5.023722000     -5.354903000
H       -0.956636000      3.917560000     -4.028939000
H        1.745678000      4.197381000     -5.497605000
H        0.639029000      2.855723000     -5.697641000
H        2.186546000      3.556730000     -3.137445000
H        2.563611000      2.255160000     -4.271436000
H        1.309954000      1.046335000     -2.813946000
H        0.597792000      2.354407000     -2.129057000
H       -0.020587000      1.719645000     -3.582863000
Zn       0.533369000     -1.609660000      1.962660000
Zn       2.153062000     -1.695422000     -0.948824000
Mg      -3.688114000     -1.962595000     -1.443899000
Mg      -0.861335000     -3.601155000     -0.510607000
P       -0.890638000     -0.493240000     -0.600429000
P       -3.372465000      1.203193000     -1.351043000
O       -0.729080000     -0.358032000      0.935515000
O       -1.759495000     -1.769359000     -0.919914000
O        0.426928000     -0.528063000     -1.398229000
O       -3.687382000      2.360689000     -0.368305000
O       -4.158043000     -0.087219000     -0.958122000
O       -3.644453000      1.555083000     -2.837163000
O       -1.715756000      0.875608000     -1.166205000
O        0.692415000     -2.806421000      0.302372000
O       -5.695762000     -2.220032000     -2.202591000
H       -5.782437000     -2.952012000     -2.828938000
H       -5.743104000     -1.406456000     -2.772439000
O       -1.604710000      1.418914000     -4.424304000
H       -2.398043000      1.524292000     -3.800823000
H       -1.823232000      1.872520000     -5.246899000
O       -0.330587000     -5.701257000     -0.375891000
H        0.268057000     -5.733889000     -1.140235000
H        0.206933000     -5.966757000      0.385978000
O       -5.234169000     -0.196964000     -3.925012000
H       -5.758359000      0.175699000     -4.643308000
H       -4.705413000      0.557293000     -3.502095000
O       -4.305611000     -2.943059000      0.288714000
H       -3.528385000     -3.406602000      0.715595000
H       -5.029186000     -3.576789000      0.219847000
O       -2.666257000     -4.268031000     -1.739159000
H       -2.068487000     -4.283290000     -2.517451000
H       -2.832821000     -5.191860000     -1.504919000
O       -0.784966000     -1.152290000     -4.015954000
H       -0.277558000     -1.050262000     -3.183635000
H       -1.025809000     -0.242415000     -4.293823000
O       -3.205264000     -1.991437000     -3.456469000
H       -3.796111000     -1.389320000     -3.950715000
H       -2.256388000     -1.724070000     -3.664656000
H       -1.751350000     -0.415019000      6.516789000
H        5.833941000     -0.502435000     -4.353336000
H        4.471263000      6.824364000     -0.946786000
O       -2.703338000      5.097334000     -0.662917000
H       -2.690805000      5.366122000      0.274746000
H       -2.964757000      4.160856000     -0.645326000
O       -0.181195000      4.316029000      2.292656000
H        0.542349000      4.255643000      2.930367000
H        0.261583000      4.454975000      1.418842000
O       -2.493420000      5.806980000      2.136589000
H       -1.595960000      5.454561000      2.303941000
H       -2.414690000      6.766955000      2.197115000
H        3.708124237     -4.061321732      1.801044767
H       -0.400158000      2.493764000     -0.861782000

Optimized structure of IM2
C        2.367415000     -1.360074000      7.976459000
C        2.252839000     -0.207794000      6.957542000
C        1.485099000     -0.556640000      5.718100000
C        1.871135000     -0.725851000      4.412668000
N        0.123016000     -0.827257000      5.714321000
C       -0.252176000     -1.154235000      4.453661000
N        0.785724000     -1.097187000      3.635178000
H        2.859576000     -2.228694000      7.530294000
H        1.385224000     -1.679984000      8.341007000
H        2.952876000     -1.041209000      8.842778000
H        3.253549000      0.106346000      6.645824000
H        1.796890000      0.666431000      7.441451000
H        2.855945000     -0.638558000      3.984601000
H       -1.254553000     -1.445851000      4.183349000
C       -1.919625000     -6.207941000      3.406332000
C       -2.134420000     -4.686710000      3.472936000
C       -1.311863000     -3.974829000      2.409027000
O       -0.143422000     -3.629296000      2.700585000
O       -1.862428000     -3.799554000      1.255965000
H       -2.243871000     -6.610564000      2.441067000
H       -2.495090000     -6.710648000      4.188217000
H       -0.864258000     -6.456560000      3.548308000
H       -1.824052000     -4.318206000      4.454653000
H       -3.195310000     -4.454029000      3.331656000
C        2.466023000     -6.452963000      0.024895000
C        3.406630000     -5.620756000     -0.857440000
C        3.577066000     -4.232575000     -0.289310000
O        3.825146000     -4.266453000      1.017689000
O        3.482808000     -3.197713000     -0.942701000
H        2.282591000     -7.432741000     -0.427552000
H        2.895571000     -6.605087000      1.015997000
H        1.502766000     -5.946588000      0.153534000
H        3.037142000     -5.522391000     -1.880726000
H        4.392356000     -6.100115000     -0.904785000
C        5.443759000     -0.589994000      2.409304000
C        4.955822000     -0.919137000      1.002090000
C        3.457118000     -1.069348000      1.027916000
O        2.707932000     -0.365611000      0.309220000
O        3.002405000     -1.935952000      1.873746000
H        6.532202000     -0.480690000      2.428228000
H        5.018865000      0.356435000      2.760230000
H        5.175265000     -1.380034000      3.114925000
H        5.385031000     -1.867863000      0.661408000
H        5.239244000     -0.140063000      0.298024000
C        8.468035000      1.267821000     -0.199984000
C        8.172322000      2.117777000      1.045656000
C        6.840628000      2.853875000      1.098024000
O        5.823896000      2.177804000      0.525182000
O        6.692500000      3.928623000      1.646322000
H        9.430512000      0.761778000     -0.083828000
H        7.698931000      0.507462000     -0.357475000
H        8.945849000      2.873711000      1.202268000
H        8.190610000      1.475321000      1.936986000
H        8.526264000      1.888701000     -1.098632000
C        6.447568000      2.955275000     -2.959104000
C        6.265586000      1.526265000     -3.518515000
C        4.955186000      0.795343000     -3.293039000
C        4.067322000      0.630398000     -2.251632000
N        4.502910000     -0.096722000     -4.260010000
C        3.415807000     -0.752751000     -3.794427000
N        3.114421000     -0.337155000     -2.572013000
H        7.451633000      3.312840000     -3.200860000
H        7.067281000      0.896100000     -3.110529000
H        6.440229000      1.553976000     -4.602106000
H        4.059809000      1.115477000     -1.290670000
H        6.328420000      2.964948000     -1.874347000
H        2.878545000     -1.517134000     -4.332892000
H        5.723913000      3.649960000     -3.396076000
C        4.530116000      5.612599000     -0.938635000
C        3.977121000      5.607231000      0.495977000
C        2.897664000      4.578750000      0.580655000
C        1.548909000      4.721655000      0.339698000
N        3.195961000      3.236234000      0.711341000
C        2.055208000      2.578992000      0.546407000
N        1.028632000      3.433914000      0.318824000
H        3.753256000      5.888643000     -1.660124000
H        3.584968000      6.596819000      0.754944000
H        4.780579000      5.361055000      1.196049000
H        0.943245000      5.581974000      0.096591000
H        1.942424000      1.504141000      0.579604000
H        4.952110000      2.639773000      0.689747000
H        4.905427000      4.623146000     -1.205215000
C       -1.266428000     -3.764621000     -5.361331000
C        0.147199000     -3.933425000     -4.782059000
C        0.281311000     -3.346713000     -3.385128000
O       -0.542951000     -3.776768000     -2.497852000
O        1.164163000     -2.481491000     -3.172256000
H       -2.003892000     -4.289403000     -4.746358000
H       -1.547057000     -2.710556000     -5.405860000
H       -1.312495000     -4.185738000     -6.369991000
H        0.890614000     -3.460834000     -5.428206000
H        0.397960000     -5.000579000     -4.720120000
C       -3.265473000      2.412787000      5.603151000
C       -3.007731000      2.874959000      4.168946000
C       -2.317393000      1.787532000      3.351641000
N       -1.900752000      2.264212000      2.004991000
H       -3.762939000      3.192192000      6.186312000
H       -1.420907000      1.458552000      1.472209000
H       -3.905195000      1.523565000      5.628648000
H       -2.327700000      2.167190000      6.113490000
H       -2.377401000      3.772245000      4.176246000
H       -3.950309000      3.157124000      3.682909000
H       -2.970945000      0.924445000      3.196357000
H       -1.415603000      1.433061000      3.859020000
H       -2.713414000      2.489428000      1.390073000
H       -1.294896000      3.088462000      2.093036000
C       -5.433460000      5.529136000      0.225253000
C       -6.525511000      4.752730000      0.959923000
N       -6.196537000      3.323133000      1.003397000
C       -7.018917000      2.376445000      1.445167000
N       -8.211500000      2.709052000      1.983087000
N       -6.663140000      1.082565000      1.386791000
H       -5.317614000      5.159561000     -0.796996000
H       -5.712306000      6.584976000      0.178757000
H       -4.465382000      5.455719000      0.727829000
H       -7.484861000      4.891473000      0.443830000
H       -6.637486000      5.140379000      1.982299000
H       -5.285710000      3.025488000      0.593426000
H       -8.856231000      2.004319000      2.301802000
H       -8.474488000      3.671848000      2.111680000
H       -5.877655000      0.759320000      0.796303000
H       -7.334060000      0.377490000      1.650758000
C       -0.115067000      4.924889000     -3.877198000
C        0.625425000      3.787014000     -4.581673000
C        0.932006000      2.626239000     -3.640369000
N       -0.301280000      2.203556000     -2.911199000
H        0.435429000      5.268607000     -2.993690000
H       -0.228676000      5.782879000     -4.545942000
H       -1.118518000      4.631873000     -3.554788000
H        1.571943000      4.147461000     -4.998130000
H        0.033233000      3.423142000     -5.430944000
H        1.675074000      2.901594000     -2.887409000
H        1.311381000      1.753446000     -4.176747000
H       -0.177728000      1.276654000     -2.422744000
H       -0.607974000      2.892283000     -2.200489000
H       -1.115737000      2.106011000     -3.547958000
Zn       0.961389000     -2.063953000      1.772522000
Zn       1.673530000     -1.462368000     -1.370773000
Mg      -4.261200000     -1.809198000     -0.858787000
Mg      -0.965759000     -3.262832000     -0.548494000
P       -1.382266000     -0.275754000     -0.685624000
P       -3.929630000      1.323862000     -1.017685000
O       -1.063274000      0.154818000      0.738645000
O       -2.191886000     -1.624716000     -0.778755000
O       -0.227641000     -0.223126000     -1.716588000
O       -3.796984000      2.515931000     -0.029692000
O       -4.633706000      0.121469000     -0.341942000
O       -4.543394000      1.709017000     -2.373329000
O       -2.395111000      0.861071000     -1.365275000
O        0.658631000     -2.430164000     -0.035783000
O       -6.396522000     -1.927565000     -1.072188000
H       -6.685917000     -2.752812000     -1.485191000
H       -6.607128000     -1.208419000     -1.717395000
O       -2.743642000      1.870748000     -4.312537000
H       -3.457778000      1.883923000     -3.609239000
H       -3.096651000      2.301781000     -5.100076000
O       -1.972778000     -5.251569000     -1.160804000
H       -1.433048000     -5.166512000     -1.984525000
H       -1.785234000     -6.093184000     -0.726491000
O       -6.401621000     -0.039441000     -3.044671000
H       -7.051912000      0.275203000     -3.683738000
H       -5.810555000      0.729645000     -2.791077000
O       -4.275346000     -2.670906000      1.058610000
H       -3.400561000     -3.123477000      1.216946000
H       -4.958262000     -3.342281000      1.182748000
O       -4.296878000     -3.859551000     -1.598304000
H       -4.203161000     -3.600822000     -2.531913000
H       -3.601748000     -4.525572000     -1.417058000
O       -1.962747000     -0.771696000     -4.078334000
H       -1.283740000     -0.716213000     -3.378086000
H       -2.198104000      0.153687000     -4.302060000
O       -4.195643000     -1.635987000     -2.984580000
H       -4.930923000     -1.095434000     -3.337242000
H       -3.337605000     -1.331803000     -3.410870000
H       -0.477173000     -0.835490000      6.526489000
H        4.944358000     -0.261456000     -5.153499000
H        5.355762000      6.323988000     -1.039361000
O       -1.501403000      3.783868000     -0.802121000
H       -1.575948000      4.725845000     -0.536754000
H       -2.385560000      3.390384000     -0.613262000
O       -0.344074000      4.895903000      2.688032000
H       -0.183998000      5.253589000      3.571627000
H        0.529793000      4.852348000      2.251548000
O       -1.753044000      6.106333000      0.595850000
H       -1.312520000      5.879701000      1.438500000
H       -1.652352000      7.056709000      0.466471000
H        3.679925000     -3.366023000      1.417672000
H        0.064413000      3.230593000      0.046291000

TS3 Structure
C        1.846942367     -0.770393607      8.126364824
C        1.776282541      0.391333025      7.117574866
C        1.051540473      0.030564451      5.858678542
C        1.456467952     -0.083021020      4.552803413
N       -0.281524835     -0.355341465      5.844151780
C       -0.621135825     -0.691375701      4.576847745
N        0.409856644     -0.530302566      3.764389331
H        2.346089860     -1.639116040      7.687989998
H        0.850702689     -1.085148234      8.455939272
H        2.404509859     -0.468432774      9.016931292
H        2.787219921      0.706411172      6.842334221
H        1.301705006      1.262223854      7.589290716
H        2.434655536      0.091461096      4.134567894
H       -1.594287208     -1.063069017      4.297905955
C       -2.287804235     -5.893142639      3.718757969
C       -2.078591708     -4.375687343      3.776416895
C       -1.301250581     -3.798836172      2.599026255
O       -0.282237545     -3.116085435      2.844584401
O       -1.764967181     -4.021334218      1.413220438
H       -2.833162317     -6.183788110      2.816111469
H       -2.862436027     -6.231284838      4.585087554
H       -1.330452862     -6.423326489      3.726704047
H       -1.552917030     -4.094411622      4.691527292
H       -3.057295611     -3.874830110      3.788997153
C        2.272899630     -6.490749756      0.625021674
C        3.290303133     -5.644813621     -0.149872369
C        3.222613711     -4.195404544      0.262785069
O        3.214793392     -4.048748250      1.578426565
O        3.177219187     -3.260981596     -0.538224629
H        2.311049304     -7.532385111      0.293084806
H        2.474779120     -6.461063336      1.696819158
H        1.251408381     -6.125699107      0.464630429
H        3.133526356     -5.695286864     -1.229445149
H        4.304504049     -6.008983138      0.056113459
C        5.245739086     -0.509343633      2.701436584
C        4.790597671     -0.910748712      1.298505532
C        3.285037449     -0.890813928      1.165052263
O        2.718595638     -0.293051418      0.221160632
O        2.621697299     -1.535384494      2.071722871
H        6.334500490     -0.572927624      2.783705824
H        4.959474874      0.523359784      2.924606305
H        4.812099455     -1.164837147      3.461071219
H        5.115778742     -1.935358847      1.078806236
H        5.221771505     -0.252859864      0.546521229
C        8.452378650      1.075907329      0.130299819
C        8.047916149      1.982486282      1.303949247
C        6.734039579      2.747020479      1.202265992
O        5.753665381      2.072421522      0.564198120
O        6.564150186      3.843677329      1.697052525
H        9.388599462      0.562304613      0.365874916
H        7.690056224      0.319623424     -0.074561271
H        8.817587206      2.731485391      1.506126178
H        7.966355911      1.378275912      2.218140691
H        8.612622781      1.656101477     -0.782945347
C        6.627915833      2.571173159     -2.866021377
C        6.494729751      1.164726163     -3.487088239
C        5.196502043      0.414920901     -3.280546157
C        4.264515130      0.320611969     -2.272466440
N        4.791595758     -0.541970284     -4.205501273
C        3.682220709     -1.166106236     -3.747642564
N        3.328772848     -0.668384288     -2.571195707
H        7.631931818      2.959385976     -3.055071288
H        7.308166202      0.536022284     -3.099097316
H        6.671705409      1.237945143     -4.568258061
H        4.208494791      0.870797497     -1.349010600
H        6.464714871      2.539199233     -1.787550343
H        3.163551719     -1.959408762     -4.262589047
H        5.906768424      3.266377849     -3.305769200
C        4.661751912      5.417702970     -1.177323460
C        4.041640400      5.544213322      0.223851275
C        2.903675974      4.582249206      0.310147468
C        1.574783454      4.793814635      0.016440960
N        3.123399104      3.228184767      0.478894329
C        1.952941470      2.634308725      0.280943156
N        0.983317783      3.538994616     -0.000245248
H        3.934220144      5.674698906     -1.954848958
H        3.691139833      6.568011064      0.393674096
H        4.793907585      5.307348505      0.981594957
H        1.026157772      5.681138358     -0.262465017
H        1.779803268      1.569079183      0.328255599
H        4.885028489      2.563528654      0.624672030
H        4.999280497      4.394489259     -1.351897103
C       -1.091169912     -4.179410077     -5.163858993
C        0.312965003     -4.360222392     -4.554568928
C        0.462571594     -3.726745323     -3.177774554
O       -0.302069268     -4.175010551     -2.242855517
O        1.310190702     -2.816110808     -3.019917520
H       -1.850005081     -4.679026236     -4.553108240
H       -1.352652514     -3.121456849     -5.235879291
H       -1.122428242     -4.622840514     -6.162994143
H        1.070570454     -3.926513746     -5.211244958
H        0.535472283     -5.430246164     -4.453693102
C       -3.557408577      2.900100672      5.140259794
C       -3.136166341      3.176568358      3.695651418
C       -2.373749717      1.992241983      3.109277163
N       -1.801314122      2.293017494      1.768202438
H       -4.105778831      3.747176126      5.560945536
H       -1.291650469      1.447564259      1.395466166
H       -4.208576279      2.021185946      5.205869692
H       -2.685876905      2.720811981      5.779431868
H       -2.499028403      4.068146311      3.658800970
H       -4.013618766      3.391155416      3.073716695
H       -3.024938284      1.121899044      2.987558971
H       -1.545719987      1.703789258      3.761409703
H       -2.567937537      2.476048347      1.048344830
H       -1.176527731      3.105024033      1.829857091
C       -5.350542809      5.610178070     -0.584569931
C       -6.472426465      4.877972598      0.150386022
N       -6.106318625      3.480764285      0.409251003
C       -6.948410976      2.575313897      0.894765278
N       -8.208012058      2.931718420      1.237485003
N       -6.562469096      1.299389041      1.066267799
H       -5.131161385      5.122092355     -1.538129770
H       -5.663557291      6.637421867     -0.788244078
H       -4.429330845      5.644336832      0.003975363
H       -7.386639907      4.907263781     -0.457349344
H       -6.688679669      5.388508472      1.100015369
H       -5.143682994      3.154245560      0.148618642
H       -8.828687387      2.269533904      1.673992562
H       -8.477449533      3.900958692      1.269690555
H       -5.719499316      0.914406374      0.596592123
H       -7.263014417      0.616729207      1.313420456
C        0.173230112      4.579287665     -4.313590605
C        0.801262706      3.295616427     -4.855240355
C        0.999308483      2.249372579     -3.764155609
N       -0.274036303      2.004594387     -3.026387854
H        0.764543812      4.990177738     -3.486844003
H        0.123841117      5.345606803     -5.092517126
H       -0.846367039      4.423608571     -3.948433363
H        1.776450131      3.508911303     -5.306067314
H        0.175782165      2.877286068     -5.654129786
H        1.745126018      2.569788530     -3.031463813
H        1.327498926      1.290497122     -4.172659379
H       -0.206526742      1.140825127     -2.431055543
H       -0.561181148      2.790459348     -2.419684731
H       -1.078828334      1.859841687     -3.671109421
Zn       0.588921382     -1.469519532      1.849254353
Zn       1.801099731     -1.584270565     -1.368212606
Mg      -4.130361284     -1.815754644     -0.764039072
Mg      -0.939073924     -3.518514843     -0.413713586
P       -0.951369792     -0.688426453     -0.547530423
P       -3.622259826      1.219729386     -1.042974660
O       -0.773109260     -0.061894429      0.863344374
O       -2.050937741     -1.811502599     -0.737092144
O       -0.007901870     -0.364931936     -1.744404908
O       -3.634525943      2.535124943     -0.172978053
O       -4.417922921      0.107743956     -0.286012184
O       -4.256580424      1.492966217     -2.436905529
O       -2.116315849      0.793246401     -1.217586160
O        0.406075496     -2.167736145     -0.006839758
O       -6.274662026     -1.889881481     -0.937564605
H       -6.581391046     -2.721031198     -1.325651690
H       -6.455861682     -1.188734480     -1.614804849
O       -2.628850209      1.496518774     -4.441129937
H       -3.299638513      1.553754654     -3.679601277
H       -3.006223508      1.935294869     -5.212474237
O       -2.029196626     -5.400164078     -0.981549664
H       -1.449701071     -5.457244152     -1.776773146
H       -1.942871365     -6.201413523     -0.448805464
O       -6.207758887     -0.109371710     -2.970487327
H       -6.841291477      0.233376851     -3.611422011
H       -5.540557818      0.623052081     -2.748920474
O       -4.156277454     -2.689617987      1.169612443
H       -3.347406750     -3.241219175      1.306457251
H       -4.915386943     -3.270698116      1.308385038
O       -4.314245388     -3.916722887     -1.448300360
H       -4.224910219     -3.633714476     -2.377732829
H       -3.644795320     -4.610956770     -1.295520210
O       -1.815838238     -1.074013308     -4.018600165
H       -1.166185502     -0.924462536     -3.305039878
H       -2.061504082     -0.180332826     -4.345424516
O       -4.081963680     -1.785322359     -2.903652103
H       -4.795480114     -1.217910906     -3.262701136
H       -3.208888901     -1.527541727     -3.333839736
H       -0.882729592     -0.424124868      6.652649260
H        5.266218632     -0.756198845     -5.071135777
H        5.525606021      6.080906898     -1.287891146
O       -1.494191246      3.877072319     -1.175077336
H       -1.577457530      4.822027297     -0.929302465
H       -2.341698610      3.452091980     -0.891043151
O       -0.317911941      5.016006028      2.362778825
H       -0.160320279      5.398009427      3.236510995
H        0.553892261      4.981569490      1.922390961
O       -1.711844526      6.213850194      0.223967887
H       -1.298704704      5.971084151      1.075405827
H       -1.601219742      7.165556690      0.115121097
H        3.055162746     -3.096680130      1.840088622
H        0.012925410      3.392696628     -0.307292400

Initial structure of Product
C        1.005495000     -0.371571000      8.195790000
C        0.724548000      0.795155000      7.233006000
C        0.217977000      0.295607000      5.920227000
C        0.814007000      0.142746000      4.694367000
N       -1.013039000     -0.333004000      5.790958000
C       -1.101051000     -0.839994000      4.535390000
N       -0.013168000     -0.564015000      3.841939000
H        1.738173000     -1.059205000      7.764352000
H        0.096214000     -0.942860000      8.412096000
H        1.398365000     -0.004629000      9.148828000
H        1.643548000      1.361587000      7.054459000
H        0.010216000      1.494900000      7.687044000
H        1.802370000      0.448406000      4.387596000
H       -1.949428000     -1.400095000      4.177020000
C       -2.083480000     -6.045516000      3.609801000
C       -2.441879000     -4.552559000      3.462010000
C       -1.621730000     -3.842567000      2.387325000
O       -0.647978000     -3.141984000      2.733926000
O       -1.985137000     -4.019334000      1.159450000
H       -2.256175000     -6.586049000      2.674098000
H       -2.698235000     -6.505700000      4.388149000
H       -1.033521000     -6.167867000      3.892221000
H       -2.270481000     -4.041297000      4.413258000
H       -3.504127000     -4.460090000      3.205838000
C        2.766821000     -6.137382000      0.927551000
C        3.259292000     -5.294811000     -0.256022000
C        3.914243000     -3.966575000      0.195281000
O        4.667366000     -3.995574000      1.171674000
O        3.635730000     -2.926050000     -0.519130000
H        2.380192000     -7.114781000      0.609565000
H        3.591211000     -6.304899000      1.623955000
H        1.993712000     -5.604648000      1.500057000
H        2.455884000     -5.073419000     -0.967482000
H        4.019194000     -5.861695000     -0.810004000
C        4.805110000      0.201866000      3.068976000
C        4.507513000     -0.755275000      1.905478000
C        3.041439000     -1.087771000      1.856776000
O        2.304910000     -0.677497000      0.872867000
O        2.481030000     -1.713892000      2.799568000
H        5.879078000      0.399714000      3.129911000
H        4.300635000      1.162979000      2.932375000
H        4.491084000     -0.238221000      4.020875000
H        5.038499000     -1.706282000      2.015212000
H        4.799691000     -0.303128000      0.956664000
C        8.007666000      2.119691000      0.729810000
C        7.345386000      2.998680000      1.805064000
C        5.956650000      3.559896000      1.507083000
O        5.151739000      2.699780000      0.867439000
O        5.604546000      4.670650000      1.863540000
H        8.963673000      1.735471000      1.097425000
H        7.372018000      1.269398000      0.469838000
H        7.974485000      3.856597000      2.056098000
H        7.237469000      2.413327000      2.728329000
H        8.206820000      2.691775000     -0.181759000
C        6.282619000      3.322758000     -2.451283000
C        6.511101000      1.884978000     -2.950237000
C        5.340204000      0.946671000     -2.808572000
C        4.287684000      0.838786000     -1.929045000
N        5.204968000     -0.160410000     -3.637547000
C        4.122456000     -0.874619000     -3.243074000
N        3.532781000     -0.296091000     -2.208868000
H        7.201820000      3.905685000     -2.554876000
H        7.366233000      1.456840000     -2.409283000
H        6.809828000      1.910808000     -4.007188000
H        4.042661000      1.488104000     -1.104090000
H        5.988594000      3.322469000     -1.400763000
H        3.798754000     -1.797216000     -3.700133000
H        5.496679000      3.821317000     -3.027018000
C        3.848552000      5.937992000     -1.017295000
C        2.756786000      5.860115000      0.065615000
C        1.983493000      4.575089000     -0.010258000
C        0.720351000      4.311997000     -0.531803000
N        2.546278000      3.375835000      0.377276000
C        1.625842000      2.447789000      0.072684000
N        0.493746000      2.938677000     -0.489512000
H        3.414330000      5.863211000     -2.021283000
H        2.070031000      6.708718000     -0.037921000
H        3.243278000      5.939980000      1.044006000
H       -0.032639000      4.984911000     -0.925467000
H        1.774943000      1.392765000      0.265048000
H        4.223329611      3.034870064      0.741457896
H        4.568993000      5.129230000     -0.888288000
C       -0.337311000     -4.366258000     -5.187931000
C        1.008196000     -4.051556000     -4.543091000
C        0.889050000     -3.528340000     -3.122140000
O       -0.068636000     -4.003119000     -2.401430000
O        1.727439000     -2.695681000     -2.721041000
H       -0.856741000     -5.165102000     -4.649528000
H       -0.975175000     -3.479403000     -5.200502000
H       -0.201119000     -4.702568000     -6.220927000
H        1.562996000     -3.311170000     -5.124626000
H        1.634064000     -4.954351000     -4.503852000
C       -4.523041000      2.550809000      4.661459000
C       -3.780790000      2.819649000      3.345519000
C       -2.691237000      1.776768000      3.100083000
N       -1.921816000      2.021582000      1.841985000
H       -5.307807000      3.294568000      4.824583000
H       -1.364410000      1.174226000      1.576033000
H       -4.996086000      1.561430000      4.663550000
H       -3.843184000      2.598531000      5.519537000
H       -3.349023000      3.826448000      3.350986000
H       -4.486623000      2.795025000      2.506606000
H       -3.126400000      0.777213000      3.012715000
H       -1.970595000      1.754418000      3.921577000
H       -2.574657000      2.208877000      1.043649000
H       -1.273052000      2.824411000      1.948924000
C       -6.127253000      4.911531000     -1.270406000
C       -6.909494000      4.151266000     -0.201210000
N       -6.342657000      2.812966000      0.009825000
C       -7.014912000      1.768756000      0.472733000
N       -8.265545000      1.910930000      0.982221000
N       -6.468255000      0.544328000      0.465911000
H       -6.163479000      4.378944000     -2.225306000
H       -6.577800000      5.898273000     -1.411043000
H       -5.076910000      5.051743000     -0.993195000
H       -7.955318000      4.044743000     -0.516196000
H       -6.901311000      4.711578000      0.743716000
H       -5.318469000      2.673500000     -0.175033000
H       -8.885835000      1.117548000      1.010653000
H       -8.689484000      2.822612000      1.028798000
H       -5.583759000      0.328385000     -0.030020000
H       -6.906290000     -0.196186000      0.989600000
C       -0.217290000      4.495871000     -4.492216000
C        0.948120000      3.614083000     -4.964196000
C        1.714070000      2.885314000     -3.855579000
N        0.835121000      1.949101000     -3.069912000
H        0.120980000      5.246745000     -3.771502000
H       -0.659913000      5.025698000     -5.341066000
H       -1.009515000      3.912265000     -4.015429000
H        1.681587000      4.230546000     -5.496795000
H        0.591800000      2.874736000     -5.693979000
H        2.142521000      3.591398000     -3.140063000
H        2.531164000      2.297041000     -4.278393000
H        1.300803000      1.069029000     -2.817096000
H        0.574796000      2.366289000     -2.126208000
H       -0.042299000      1.726103000     -3.578179000
Zn       0.582970000     -1.605881000      1.958144000
Zn       2.189277000     -1.664794000     -0.961412000
Mg      -3.650230000     -2.008308000     -1.428331000
Mg      -0.797462000     -3.611056000     -0.512075000
P       -0.548307000     -1.183490000     -0.487688000
P       -3.703344000      1.345721000     -1.292809000
O       -0.700968000     -0.369160000      0.939617000
O       -1.765876000     -2.080831000     -0.836765000
O        0.416303000     -0.424146000     -1.429580000
O       -4.038689000      2.567617000     -0.481124000
O       -4.307961000     -0.013729000     -0.954910000
O       -3.968990000      1.503095000     -2.777155000
O       -2.170371000      1.300060000     -1.259439000
O        0.425745000     -2.445217000      0.094952000
O       -5.658016000     -2.290877000     -2.177658000
H       -5.738093000     -3.022774000     -2.804978000
H       -5.718920000     -1.476940000     -2.745701000
O       -1.626439000      1.406002000     -4.412414000
H       -2.418010000      1.499715000     -3.784845000
H       -1.854991000      1.858208000     -5.233052000
O       -0.238335000     -5.704198000     -0.384005000
H        0.356911000     -5.727485000     -1.151340000
H        0.306399000     -5.963978000      0.374705000
O       -5.231712000     -0.258680000     -3.898428000
H       -5.764319000      0.108349000     -4.613425000
H       -4.710893000      0.501721000     -3.476661000
O       -4.246156000     -3.000076000      0.305401000
H       -3.460773000     -3.454087000      0.727571000
H       -4.961619000     -3.643194000      0.238866000
O       -2.599445000     -4.299470000     -1.733037000
H       -2.005371000     -4.305372000     -2.514281000
H       -2.752623000     -5.225855000     -1.499760000
O       -0.770766000     -1.154885000     -4.013037000
H       -0.260654000     -1.047699000     -3.183024000
H       -1.024988000     -0.247761000     -4.287970000
O       -3.176972000     -2.027019000     -3.443299000
H       -3.778158000     -1.431855000     -3.933481000
H       -2.232752000     -1.746733000     -3.655624000
H       -1.694857000     -0.450040000      6.525718000
H        5.837225000     -0.416886000     -4.381642000
H        4.394611000      6.884900000     -0.954360000
O       -2.755041000      5.062570000     -0.638613000
H       -2.741439000      5.329756000      0.299493000
H       -3.003966000      4.122684000     -0.621541000
O       -0.208243000      4.309211000      2.303040000
H        0.519172000      4.257218000      2.937077000
H        0.228345000      4.455627000      1.427333000
O       -2.540720000      5.769727000      2.161190000
H       -1.637865000      5.428903000      2.323457000
H       -2.474393000      6.730545000      2.223172000
H       -0.420798966      2.376246347     -0.627904934
H        4.053819258     -3.506736116      1.731921791

Optimized structure of Product
C       -0.609964000      0.107884000      8.252744000
C       -0.374439000     -0.999588000      7.211920000
C        0.037777000     -0.413309000      5.902650000
C       -0.638969000     -0.200353000      4.729584000
N        1.252569000      0.233146000      5.730531000
C        1.267608000      0.810486000      4.507047000
N        0.134311000      0.560910000      3.872980000
H       -1.381433000      0.803754000      7.911493000
H        0.301805000      0.683476000      8.443713000
H       -0.933511000     -0.319575000      9.205890000
H       -1.291976000     -1.575591000      7.060160000
H        0.381897000     -1.707198000      7.574613000
H       -1.635904000     -0.509618000      4.457329000
H        2.089931000      1.395395000      4.127668000
C        1.932284000      6.101257000      3.737951000
C        2.207245000      4.604423000      3.507646000
C        1.307711000      3.971436000      2.449166000
O        0.379257000      3.220791000      2.843044000
O        1.563102000      4.242449000      1.218459000
H        2.093502000      6.676704000      2.820881000
H        2.605819000      6.494854000      4.503260000
H        0.905507000      6.264425000      4.079380000
H        2.066038000      4.057647000      4.443173000
H        3.248157000      4.475495000      3.187160000
C       -3.035188000      5.996299000      1.280013000
C       -4.143221000      5.145177000      0.643769000
C       -3.846862000      3.692381000      0.896508000
O       -3.679692000      3.443325000      2.186239000
O       -3.738994000      2.847629000      0.007323000
H       -3.196072000      7.056600000      1.060094000
H       -3.022380000      5.869068000      2.363482000
H       -2.054116000      5.706624000      0.893539000
H       -4.220350000      5.299946000     -0.434085000
H       -5.109048000      5.395449000      1.097075000
C       -4.605730000     -0.518673000      3.283701000
C       -4.539109000      0.081967000      1.882140000
C       -3.131784000      0.450467000      1.476406000
O       -2.688722000      0.146053000      0.348054000
O       -2.442485000      1.116229000      2.353023000
H       -5.641736000     -0.737200000      3.556844000
H       -4.049039000     -1.459867000      3.330679000
H       -4.200076000      0.167614000      4.031535000
H       -5.130230000      1.006675000      1.840586000
H       -4.943944000     -0.606904000      1.143032000
C       -7.799112000     -2.543225000      1.023258000
C       -7.021007000     -3.415871000      2.022867000
C       -5.609868000     -3.862770000      1.653583000
O       -4.916780000     -2.959737000      0.928713000
O       -5.130419000     -4.916080000      2.023679000
H       -8.767450000     -2.267605000      1.450116000
H       -7.258109000     -1.624179000      0.782650000
H       -7.573168000     -4.329259000      2.258095000
H       -6.918588000     -2.874714000      2.973809000
H       -7.989301000     -3.081271000      0.090198000
C       -6.158469000     -3.537603000     -2.272500000
C       -6.547881000     -2.200733000     -2.929893000
C       -5.520871000     -1.101323000     -2.837132000
C       -4.499760000     -0.815436000     -1.962999000
N       -5.534096000     -0.023081000     -3.714883000
C       -4.564396000      0.850944000     -3.361642000
N       -3.913605000      0.400744000     -2.298438000
H       -6.994476000     -4.238551000     -2.337242000
H       -7.479803000     -1.837608000     -2.474670000
H       -6.781962000     -2.370495000     -3.989079000
H       -4.158202000     -1.383309000     -1.113869000
H       -5.900188000     -3.397926000     -1.222394000
H       -4.351347000      1.777226000     -3.872764000
H       -5.300215000     -3.987683000     -2.779816000
C       -3.514650000     -6.051156000     -1.042604000
C       -2.468724000     -5.997510000      0.084463000
C       -1.659533000     -4.737442000      0.016790000
C       -0.356399000     -4.544872000     -0.406892000
N       -2.229679000     -3.507179000      0.309841000
C       -1.291986000     -2.600072000      0.063216000
N       -0.145653000     -3.175504000     -0.369652000
H       -3.036244000     -6.018468000     -2.027705000
H       -1.802344000     -6.864350000      0.019880000
H       -2.992532000     -6.043342000      1.045040000
H        0.436278000     -5.207518000     -0.731353000
H       -1.402398000     -1.533101000      0.178170000
H       -3.967943000     -3.265223000      0.783163000
H       -4.203690000     -5.208455000     -0.964384000
C       -0.123776000      4.612741000     -5.027095000
C       -1.519898000      4.419857000     -4.418613000
C       -1.479812000      3.813734000     -3.021481000
O       -0.636819000      4.296604000     -2.204052000
O       -2.302338000      2.884722000     -2.763913000
H        0.477549000      5.285616000     -4.409110000
H        0.397741000      3.655712000     -5.107484000
H       -0.202642000      5.052226000     -6.025641000
H       -2.141787000      3.785242000     -5.054424000
H       -2.028748000      5.390301000     -4.339081000
C        4.905563000     -2.366950000      4.373225000
C        4.173603000     -2.719245000      3.073080000
C        3.196660000     -1.618929000      2.658241000
N        2.347388000     -2.027439000      1.496613000
H        5.608795000     -3.157551000      4.647251000
H        1.766717000     -1.238270000      1.155349000
H        5.474133000     -1.434388000      4.277979000
H        4.203691000     -2.249371000      5.207001000
H        3.646183000     -3.671504000      3.188395000
H        4.896961000     -2.875494000      2.265070000
H        3.730169000     -0.713898000      2.354771000
H        2.522702000     -1.361173000      3.479616000
H        2.959585000     -2.333725000      0.678210000
H        1.725528000     -2.807895000      1.765716000
C        6.363484000     -4.432945000     -1.704569000
C        7.227615000     -3.660401000     -0.712809000
N        6.492453000     -2.473418000     -0.270714000
C        7.032520000     -1.370120000      0.205146000
N        8.369733000     -1.263376000      0.403319000
N        6.238979000     -0.314513000      0.510570000
H        6.110660000     -3.806381000     -2.564018000
H        6.911088000     -5.309016000     -2.062883000
H        5.428446000     -4.774669000     -1.254298000
H        8.162883000     -3.353501000     -1.198538000
H        7.487434000     -4.289761000      0.149122000
H        5.440326000     -2.481722000     -0.446401000
H        8.729651000     -0.487760000      0.936747000
H        8.942604000     -2.092185000      0.385445000
H        5.303658000     -0.291230000      0.060852000
H        6.685493000      0.592253000      0.524047000
C        0.295510000     -4.259239000     -4.642258000
C       -1.006645000     -3.470592000     -4.799831000
C       -1.340283000     -2.583340000     -3.602077000
N       -0.240128000     -1.610913000     -3.305795000
H        0.290910000     -4.862825000     -3.728599000
H        0.438281000     -4.938530000     -5.487169000
H        1.167894000     -3.598702000     -4.604372000
H       -1.849341000     -4.157580000     -4.937123000
H       -0.966900000     -2.853622000     -5.707809000
H       -1.499940000     -3.177573000     -2.700343000
H       -2.247619000     -2.002321000     -3.785819000
H       -0.551139000     -0.785427000     -2.758418000
H        0.556194000     -1.948391000     -2.705754000
H        0.247753000     -1.292430000     -4.156254000
Zn      -0.480083000      1.488243000      2.111315000
Zn      -2.458165000      1.517309000     -1.278647000
Mg       3.473138000      1.795916000     -1.120798000
Mg       0.573799000      3.968946000     -0.619090000
P        0.257717000      1.258688000     -0.479084000
P        3.280490000     -1.391508000     -1.570449000
O        0.580773000      0.349340000      0.740026000
O        1.499635000      2.089439000     -0.984674000
O       -0.532244000      0.641910000     -1.671167000
O        3.896452000     -2.552014000     -0.705735000
O        3.759552000     -0.072327000     -0.816799000
O        3.829020000     -1.315964000     -3.037565000
O        1.741462000     -1.532176000     -1.552966000
O       -0.687308000      2.415191000      0.105681000
O        5.622637000      2.066705000     -1.479432000
H        5.937518000      2.921779000     -1.803005000
H        5.687279000      1.456582000     -2.278988000
O        2.000563000     -0.908112000     -4.847734000
H        2.714636000     -1.148437000     -4.164010000
H        2.353313000     -1.111651000     -5.722233000
O        0.123783000      6.050432000     -0.378549000
H       -0.659278000      6.303275000     -0.887198000
H        0.121165000      6.536364000      0.455324000
O        5.261589000      0.675926000     -3.641975000
H        5.916660000      0.428828000     -4.306070000
H        4.723660000     -0.183002000     -3.388951000
O        3.828900000      3.082415000      0.467440000
H        3.044281000      3.618815000      0.761630000
H        4.592884000      3.670147000      0.448235000
O        2.274265000      4.735369000     -1.716610000
H        2.613906000      4.150026000     -2.425615000
H        2.064766000      5.587102000     -2.121627000
O        1.123160000      1.514254000     -4.018052000
H        0.562160000      1.278472000     -3.253035000
H        1.420965000      0.665868000     -4.429530000
O        3.281605000      2.511517000     -3.071706000
H        3.998490000      2.097792000     -3.598976000
H        2.401863000      2.152350000     -3.460636000
H        1.986860000      0.297312000      6.421387000
H       -6.175228000      0.096393000     -4.486702000
H       -4.102202000     -6.971902000     -0.980879000
O        2.743799000     -5.135708000     -0.699448000
H        3.011050000     -5.410639000      0.196217000
H        3.152005000     -4.257922000     -0.823716000
O        0.739167000     -4.369896000      2.408634000
H        0.130050000     -4.396545000      3.158130000
H        0.206401000     -4.627406000      1.626848000
O        3.142621000     -5.777558000      2.084130000
H        2.239351000     -5.494288000      2.318516000
H        3.174265000     -6.730049000      2.237926000
H        0.693332000     -2.663488000     -0.699629000
H       -3.290814000      2.539637000      2.341367000
