# Supplementary material for: μ₃-Oxo nucleophile formation enables efficient SN2 hydrolysis at the trinuclear metal center in inorganic pyrophosphatase
Source: Commun Chem. 2026 Apr 2;9:190. doi: 10.1038/s42004-026-01996-7 (PMC13219714; doi:10.1038/s42004-026-01996-7)
Supplement: Supplementary file 8 — Supplementary Data 2 [file 42004_2026_1996_MOESM8_ESM.xlsx]

## Sheet: Figure 2
	a											b
	#	XDI/1.0	Demeter/0.9.26
	#	Demeter.output_filetype:	multicolumn	normalized
	#	Element.symbol:	Zn									Substrate-free		PNP complex
	#	Element.edge:	K									Experiment	Fit	Experiment	Fit
	#	energy	Substrate-free	PNP complex							0	0.413648	0.016472	0.486612	0.311982
		9331.11	0.0220015	0.266798								0.416934	0.0355938	0.488977	0.33286
		9337.09	0.0216826	0.260758								0.426111	0.0663464	0.49538	0.387677
		9343.03	0.0204886	0.248522								0.439353	0.100324	0.503941	0.461676
		9349.05	0.0191653	0.238961								0.454197	0.13686	0.512045	0.543045
		9355.02	0.0184136	0.236579								0.46811	0.175331	0.516894	0.624015
		9360.98	0.017496	0.220525								0.478947	0.214643	0.51601	0.699271
		9366.97	0.0164733	0.219624								0.485306	0.25327	0.507702	0.764773
		9372.94	0.0162792	0.203664								0.486865	0.289383	0.491584	0.81721
		9378.95	0.0153073	0.195094								0.484758	0.321009	0.46932	0.853796
		9384.95	0.013748	0.184834								0.482022	0.346195	0.445756	0.872269
		9390.93	0.0161177	0.180637								0.483932	0.363183	0.430228	0.871019
		9396.89	0.0144445	0.170758								0.497715	0.370598	0.436428	0.849319
		9402.86	0.0131408	0.167024								0.531006	0.367692	0.477673	0.807701
		9408.87	0.010622	0.153306								0.589256	0.354676	0.559391	0.748587
		9414.84	0.0111538	0.149653								0.67393	0.333272	0.677794	0.677431
		9420.82	0.00894443	0.141904								0.782834	0.307633	0.824976	0.604727
		9426.79	0.00819408	0.139272								0.91168	0.285675	0.992863	0.548744
		9432.79	0.00948688	0.131738								1.0554	0.279509	1.1742	0.534897
		9438.77	0.00887551	0.123423								1.20874	0.301034	1.36239	0.582726
		9444.73	0.00709397	0.113076								1.36651	0.353449	1.55113	0.68965
		9450.73	0.00627334	0.111914								1.52358	0.430439	1.7343	0.837317
		9456.7	0.0058252	0.103491								1.67493	0.522891	1.90592	1.00678
		9462.72	0.00584564	0.0977925								1.81569	0.62282	2.06015	1.1834
		9468.69	0.00511964	0.0944277								1.94127	0.72377	2.1915	1.35603
		9474.7	0.00363235	0.0889197								2.04749	0.820403	2.29495	1.51574
		9480.65	0.00427147	0.0802775								2.13074	0.908237	2.36619	1.65517
		9486.7	0.00431491	0.0739565								2.18822	0.98363	2.40191	1.76834
		9492.67	0.00314752	0.0746621								2.21818	1.04396	2.40014	1.85079
		9498.67	0.00309862	0.0641618								2.22031	1.08795	2.36069	1.89992
		9504.66	0.00186081	0.06331								2.19613	1.1162	2.28583	1.9155
		9510.66	0.00231282	0.0548122								2.14958	1.13184	2.18119	1.9005
		9516.66	0.0013295	0.0545959								2.08771	1.14136	2.05719	1.86219
		9522.62	0.00075432	0.0473262							1.01243	2.02145	1.15529	1.93094	1.81353
		9528.64	0.000337129	0.0410594								1.96615	1.18797	1.828	1.77433
		9534.63	0.000603922	0.0375651								1.94091	1.25537	1.78154	1.77074
		9540.67	-0.000417386	0.0357987								1.96579	1.37094	1.82445	1.83048
		9546.61	-0.00152876	0.0326016								2.05653	1.54152	1.97509	1.97368
		9552.68	0.000401546	0.0312241								2.21946	1.76647	2.22919	2.20545
		9558.63	-0.00114997	0.0232256								2.45036	2.03971	2.56648	2.5165
		9564.69	-0.000763102	0.0210849								2.73758	2.35248	2.96225	2.8898
		9570.66	-0.00111754	0.022139								3.06635	2.69515	3.39387	3.30648
		9576.68	-0.00176463	0.0144713								3.4217	3.05803	3.84223	3.74861
		9582.65	8.21484e-06	0.0144445								3.78975	3.43165	4.29131	4.19993
		9588.71	-0.00209501	0.0087713								4.15805	3.8068	4.72749	4.64586
		9594.65	-0.00141993	0.0117941								4.51553	4.1746	5.13898	5.07325
		9600.68	-0.000916416	0.0068293								4.8524	4.52655	5.51552	5.47033
		9606.67	-0.000638536	0.00181174								5.16005	4.85456	5.8483	5.82663
		9612.67	-0.00107673	-0.00155708								5.43104	5.15113	6.12987	6.13304
		9618.66	0.000531016	0.00017295								5.65906	5.40943	6.35418	6.38189
		9624.66	0.00359444	-0.00339384								5.839	5.6234	6.5166	6.56699
		9630.65	0.0030151	-0.00793147								5.96692	5.78789	6.61397	6.68375
		9631	0.00214854	-0.00512805								6.04012	5.89877	6.64455	6.72922
		9631.36	0.00373102	-0.00381658								6.0571	5.95299	6.60811	6.70209
		9631.74	0.00399703	-0.00316594								6.01761	5.94865	6.50578	6.60273
		9632.1	0.0034647	-0.00175501								5.92254	5.88506	6.34008	6.43309
		9632.46	0.00412866	-0.00326196								5.77394	5.7627	6.11476	6.19667
		9632.83	0.00324696	-0.00299018								5.57492	5.58328	5.83472	5.89836
		9633.17	0.00365252	-0.00351114								5.32954	5.34962	5.50583	5.54431
		9633.52	0.00323508	-0.00327123								5.04271	5.06563	5.13479	5.14175
		9633.9	0.00355433	-0.00376364								4.72006	4.7362	4.72895	4.6988
		9634.27	0.00514673	-0.00322116								4.36781	4.36705	4.29612	4.22423
		9634.63	0.00478291	-0.00537417								3.9926	3.96467	3.84436	3.72723
		9635.01	0.00526302	-0.00444652								3.60138	3.53608	3.38188	3.21722
		9635.38	0.00444125	-0.000580756								3.20123	3.08872	2.91678	2.70361
		9635.74	0.00486386	-0.00605209							1.99418	2.79928	2.63026	2.45706	2.19564
		9636.11	0.00535999	-0.00501171								2.40263	2.16844	2.01054	1.7023
		9636.48	0.00509078	-0.0022268								2.01832	1.71091	1.58517	1.23258
		9636.82	0.00518287	-0.00414686								1.65348	1.26514	1.18981	0.796968
		9637.19	0.00560363	-0.00418756								1.31577	0.838525	0.837231	0.417318
		9637.53	0.00640297	-0.0011246								1.01449	0.439862	0.55435	0.227086
		9637.89	0.00645813	-0.00358433								0.763011	0.11495	0.409561	0.421305
		9638.26	0.00611795	-0.00420942								0.582859	0.30461	0.463642	0.681301
		9638.63	0.00621707	-0.00284215								0.500447	0.598112	0.621046	0.912161
		9639	0.00716202	-0.00236913								0.515483	0.857081	0.789938	1.10193
		9639.37	0.00749515	-0.00277301								0.585163	1.07518	0.939901	1.24874
		9639.73	0.00734756	-0.00297114								0.666906	1.25096	1.06207	1.35357
		9640.1	0.00733254	-0.00319878								0.738492	1.3846	1.15426	1.41885
		9640.48	0.00782393	-0.0024631								0.790793	1.47744	1.21689	1.44796
		9640.83	0.00816328	-0.00315196								0.820842	1.53182	1.25154	1.44489
		9641.17	0.00811971	-0.00328678								0.828606	1.55096	1.26043	1.41404
		9641.52	0.00819572	-0.00392214								0.815557	1.53886	1.24606	1.36004
		9641.9	0.00878914	-6.95415e-05								0.783983	1.5002	1.21106	1.28746
		9642.26	0.00905288	-0.00131689								0.736606	1.44019	1.15805	1.2007
		9642.63	0.0103271	0.00103426								0.676343	1.36444	1.08959	1.10378
		9643.02	0.00951593	0.00128208								0.606148	1.27878	1.00813	1.00023
		9643.38	0.011415	-0.00156267								0.528918	1.18904	0.916016	0.892928
		9643.74	0.0102391	-0.00136937								0.447466	1.10078	0.815567	0.784119
		9644.13	0.0109477	0.000127952								0.364631	1.01888	0.709155	0.675373
		9644.49	0.0120761	-0.00144439								0.283716	0.947026	0.599424	0.567692
		9644.83	0.0125726	0.000729465								0.20988	0.887236	0.489711	0.461676
		9645.18	0.0117093	0.0017626								0.1543	0.839513	0.385045	0.357824
		9645.55	0.0120529	-0.000341634								0.138875	0.801941	0.294599	0.257161
		9645.9	0.0130601	0.00155904								0.172142	0.771257	0.236272	0.163365
		9646.26	0.0146664	0.00395146								0.232082	0.743722	0.232522	0.0950076
		9646.64	0.015159	0.00402367								0.301632	0.715987	0.280317	0.111049
		9647	0.0153014	0.00427501								0.374208	0.68574	0.353515	0.188069
		9647.38	0.0162886	0.00341926								0.44725	0.652098	0.433273	0.27605
		9647.73	0.0168035	0.00713714							3.0066	0.519506	0.615808	0.510467	0.363311
		9648.11	0.0176983	0.00851481								0.590132	0.579346	0.580549	0.446032
		9648.47	0.0178827	0.00718664								0.658365	0.546853	0.641033	0.521931
		9648.82	0.019618	0.00419158								0.723419	0.523693	0.69057	0.589232
		9649.19	0.0199356	0.00131035								0.784449	0.515261	0.728614	0.646492
		9649.54	0.0206458	0.00752416								0.840577	0.525055	0.755299	0.6926
		9649.9	0.0217296	0.00909009								0.890918	0.553061	0.771399	0.726835
		9650.27	0.023394	0.0103702								0.934626	0.595821	0.778316	0.74892
		9650.66	0.0252542	0.0122698								0.970936	0.647972	0.778038	0.75907
		9651.02	0.0257977	0.011275								0.999202	0.703873	0.773071	0.758033
		9651.39	0.026608	0.0139514								1.01893	0.758517	0.766287	0.747106
		9651.76	0.0283048	0.0157358								1.02978	0.807817	0.760662	0.728135
		9652.13	0.0299918	0.0156088								1.03164	0.848605	0.75891	0.703481
		9652.48	0.0331839	0.0183818								1.02454	0.878548	0.763044	0.675934
		9652.83	0.0342534	0.0202205								1.00874	0.896057	0.774006	0.648544
		9653.2	0.0366053	0.0217035								0.984654	0.900216	0.791485	0.62432
		9653.55	0.038632	0.0254043								0.952882	0.890718	0.814017	0.605812
		9653.9	0.0406295	0.028006								0.914156	0.867808	0.839308	0.594613
		9654.26	0.0426971	0.029488								0.869337	0.832241	0.864638	0.590986
		9654.63	0.0469041	0.0352645								0.819379	0.785225	0.88723	0.593795
		9655	0.0521719	0.0371624								0.765305	0.728381	0.904529	0.600807
		9655.37	0.0583331	0.0410496								0.708181	0.663702	0.914366	0.60921
		9655.74	0.0623519	0.0466362								0.649085	0.593539	0.915053	0.616128
		9656.11	0.0684363	0.0537972								0.589086	0.520607	0.905417	0.618992
		9656.47	0.0764624	0.0599766								0.529216	0.448054	0.884803	0.615751
		9656.82	0.0869866	0.0681255								0.470452	0.379608	0.853053	0.604945
		9657.16	0.100186	0.0775374								0.413694	0.319773	0.810473	0.585711
		9657.53	0.117425	0.092546								0.359751	0.273789	0.75779	0.557747
		9657.89	0.134861	0.116555								0.309326	0.246443	0.696098	0.521253
		9658.26	0.166343	0.138848								0.263002	0.239069	0.626807	0.47687
		9658.62	0.20312	0.163524								0.221234	0.247424	0.551585	0.42561
		9659.01	0.252741	0.206655								0.184333	0.264056	0.472311	0.368795
		9659.38	0.312911	0.263234								0.152459	0.282183	0.391055	0.307993
		9659.74	0.383692	0.326536							4.01903	0.125614	0.297197	0.310105	0.244995
		9660.11	0.464882	0.39849								0.103642	0.306405	0.232191	0.181863
		9660.48	0.562258	0.483315								0.0862624	0.308445	0.161334	0.121338
		9660.83	0.659239	0.577533								0.0731498	0.302839	0.106167	0.0692968
		9661.18	0.76177	0.677348								0.0640671	0.289722	0.0867948	0.04862
		9661.53	0.873577	0.774828								0.0589737	0.269667	0.110197	0.076537
		9661.9	0.976475	0.887933								0.0579587	0.243575	0.148959	0.11559
		9662.26	1.07923	0.995635								0.0609477	0.212605	0.186612	0.151097
		9662.62	1.15793	1.10345								0.06746	0.178146	0.218025	0.179843
		9662.99	1.23226	1.19315								0.076686	0.141864	0.241514	0.200751
		9663.37	1.29655	1.28171								0.0877185	0.105961	0.256613	0.213468
		9663.74	1.33797	1.34853								0.0996998	0.0741683	0.263447	0.218052
		9664.11	1.36069	1.39543								0.111861	0.0546978	0.26251	0.214869
		9664.46	1.39331	1.43179								0.123521	0.0581029	0.254555	0.204537
		9664.83	1.40038	1.44953								0.134082	0.0777081	0.240524	0.187881
		9665.18	1.40321	1.46787								0.143026	0.100904	0.221489	0.165889
		9665.53	1.40662	1.48001								0.149926	0.122231	0.1986	0.139668
		9665.88	1.41409	1.48094								0.154449	0.139622	0.173037	0.110405
		9666.25	1.41632	1.47834								0.156365	0.152186	0.145964	0.0793277
		9666.64	1.41009	1.48814								0.15556	0.159559	0.11849	0.0477117
		9667.01	1.40614	1.48524								0.152039	0.161693	0.0916361	0.0173455
		9667.38	1.404	1.46412								0.145944	0.158774	0.0663126	0.0156703
		9667.74	1.39321	1.44488								0.137564	0.151169	0.0433453	0.0419354
		9668.13	1.38471	1.43521								0.127355	0.139392	0.0237045	0.0658175
		9668.49	1.35845	1.41546								0.115976	0.124074	0.0107737	0.0859551
		9668.84	1.33672	1.38954								0.104335	0.105933	0.0148114	0.101814
		9669.19	1.31835	1.36916								0.0936427	0.0857582	0.024555	0.113103
		9669.54	1.2988	1.34291								0.0853787	0.064399	0.0328083	0.119725
		9669.91	1.26912	1.3096								0.0810113	0.0428375	0.0391617	0.121761
		9670.26	1.24782	1.28315								0.0813391	0.0227594	0.0440694	0.119451
		9670.62	1.223	1.25655								0.085938	0.0128509	0.048166	0.113179
		9670.98	1.19863	1.23809								0.093398	0.0251855	0.0520389	0.103451
		9671.35	1.17502	1.21089							5.00078	0.102057	0.0412695	0.056059	0.0908734
		9671.75	1.15099	1.18305										0.0602862	0.0761357
		9672.11	1.13727	1.16344										0.0644804	0.0600059
		9672.48	1.12382	1.14942										0.0681949	0.0433818
		9672.83	1.11007	1.12925										0.0708927	0.027598
		9673.18	1.09747	1.12042										0.0720416	0.0162951
		9673.55	1.08614	1.11109										0.0711791	0.018253
		9673.9	1.08351	1.10233										0.0679517	0.0289427
		9674.26	1.07609	1.08811										0.0621406	0.0401511
		9674.63	1.07198	1.08048										0.053689	0.0497791
		9674.99	1.06939	1.07301										0.0427618	0.0571956
		9675.38	1.05952	1.07231										0.0299959	0.0621583
		9675.74	1.0612	1.06339										0.0180849	0.0646099
		9676.11	1.05686	1.05455										0.0185704	0.0646196
		9676.47	1.04939	1.05493										0.0340681	0.0623554
		9676.83	1.04923	1.0477										0.0540963	0.0580651
		9677.2	1.04358	1.04468										0.0756013	0.0520583
		9677.55	1.03573	1.03984										0.0975105	0.0446897
		9677.9	1.03117	1.03462										0.119113	0.0363441
		9678.25	1.02967	1.0337										0.139812	0.0274248
		9678.61	1.01835	1.02682										0.159084	0.0183605
		9678.97	1.0151	1.02429										0.176474	0.00972984
		9679.35	1.01071	1.01913										0.191601	0.00420325
		9679.72	1.00292	1.01472										0.204168	0.0088359
		9680.09	0.991979	1.00336										0.213967	0.0153045
		9680.45	0.987124	0.99186										0.220886	0.0209508
		9680.81	0.980477	0.988943										0.224913	0.0254372
		9681.16	0.971428	0.983341										0.226133	0.0286624
		9681.53	0.95997	0.972976										0.224726	0.0306155
		9681.89	0.948024	0.97241										0.220968	0.0313482
		9682.24	0.943454	0.967437										0.215218	0.0309629
		9682.61	0.937992	0.957454										0.207918	0.0296032
		9682.98	0.925655	0.953734										0.199576	0.0274464
		9683.34	0.909821	0.952902										0.190756	0.0246962
		9683.73	0.903215	0.940236										0.182049	0.0215782
		9684.1	0.89514	0.931686										0.174039	0.0183412
		9684.46	0.888275	0.91875										0.16725	0.0152648
		9684.82	0.881734	0.904503										0.162084	0.0126737
		9685.17	0.874136	0.901663										0.15875	0.0109207
		9685.52	0.866734	0.893947										0.157232	0.0102497
		9685.9	0.857294	0.88307										0.157288	0.0105724
		9686.25	0.849999	0.876107										0.158498	0.0115048
		9686.61	0.844931	0.872096										0.160344	0.0126571
		9686.98	0.845827	0.869856										0.162278	0.0137823
		9687.34	0.836623	0.858648										0.163787	0.0147603
		9687.71	0.827408	0.852094										0.164419	0.0155469
		9688.07	0.827629	0.846038										0.163812	0.0161352
		9688.46	0.823326	0.839858										0.16169	0.0165314
		9688.82	0.81948	0.842562										0.157877	0.0167389
		9689.17	0.821866	0.828787										0.152297	0.0167514
		9689.52	0.81084	0.826232										0.144987	0.0165507
		9689.87	0.809361	0.817887										0.136117	0.0161104
		9690.24	0.809508	0.817691										0.126027	0.0154013
		9690.6	0.807867	0.817405										0.115291	0.0143996
		9690.99	0.80579	0.809755										0.104808	0.0130934
		9691.37	0.802674	0.807298										0.095908	0.0114901
		9691.73	0.804457	0.805361										0.0903309	0.00962511
		9692.1	0.802666	0.802966										0.0898123	0.00757873
		9692.46	0.802014	0.802713										0.0952278	0.00552959
		9692.82	0.806637	0.803581										0.106081	0.0039497
		9693.18	0.806691	0.80292										0.120969	0.00384469
		9693.54	0.80845	0.808315										0.138349	0.00535236
		9693.9	0.805852	0.809482										0.156923	0.00746692
		9694.25	0.809583	0.807651										0.175678	0.00963215
		9694.61	0.81967	0.803136										0.193827	0.0116154
		9694.97	0.818117	0.812254										0.210752	0.0132875
		9695.34	0.823807	0.805316										0.225963	0.0145633
		9695.71	0.82164	0.819366										0.239079	0.0153868
		9696.08	0.826473	0.822944										0.24982	0.0157277
		9696.47	0.835497	0.826158										0.258	0.0155814
		9696.83	0.838113	0.833295										0.263528	0.0149701
		9697.18	0.848654	0.837088										0.266414	0.0139455
		9697.54	0.846582	0.842687										0.266759	0.0125929
		9697.88	0.858029	0.845052										0.264765	0.0110414
		9698.24	0.856835	0.852139										0.260725	0.00948203
		9698.59	0.865438	0.863734										0.255019	0.00819309
		9698.97	0.871723	0.865046										0.248102	0.00751985
		9699.33	0.879193	0.87194										0.240488	0.00769126
		9699.73	0.887063	0.879319										0.23272	0.00859214
		9700.09	0.889034	0.887789										0.225335	0.00987676
		9700.46	0.898668	0.89267										0.218813	0.011223
		9700.82	0.900946	0.903428										0.213523	0.01241
		9701.18	0.911733	0.903604										0.209675	0.013297
		9701.53	0.915303	0.908448										0.207291	0.0137972
		9701.89	0.923447	0.912697										0.206208	0.0138619
		9702.24	0.925779	0.920555										0.206113	0.0134724
		9702.59	0.933449	0.927317										0.206601	0.0126349
		9702.95	0.941225	0.943743										0.207243	0.0113773
		9703.34	0.946936	0.954064										0.207645	0.0097457
		9703.7	0.952677	0.955163										0.207489	0.00780155
		9704.07	0.95983	0.965341										0.206563	0.00561803
		9704.44	0.964025	0.973412										0.204775	0.00327652
		9704.81	0.967109	0.97285										0.202161	0.000862958
		9705.17	0.967857	0.983466										0.198874	0.00153615
		9705.53	0.98114	0.991001										0.195178	0.00383656
		9705.87	0.981955	0.993836										0.191424	0.00596064
		9706.23	0.989369	0.995623										0.188012	0.00783971
		9706.59	0.999238	1.01075										0.185352	0.00941676
		9706.96	1.00136	1.01181										0.183797	0.0106484
		9707.33	1.00007	1.01601										0.183593	0.0115064
		9707.72	1.00633	1.01267										0.184828	0.0119783
		9708.09	1.00535	1.02165										0.187417	0.0120677
		9708.45	1.0108	1.0375										0.191116	0.011794
		9708.82	1.01425	1.04043										0.195572	0.0111917
		9709.18	1.02192	1.04312										0.200369	0.0103095
		9709.53	1.02567	1.04632										0.205088	0.00921011
		9709.88	1.02402	1.049										0.209348	0.00797097
		9710.24	1.0317	1.05296										0.212836	0.00668797
		9710.59	1.04018	1.05269										0.215325	0.00548466
		9710.95	1.03274	1.05587										0.216683	0.0045245
		9711.32	1.0359	1.05152										0.21688	0.00399333
		9711.69	1.03577	1.05541										0.215984	0.00397826
		9712.06	1.03646	1.05574										0.214155	0.00434698
		9712.45	1.04016	1.05946										0.21164	0.00486442
		9712.83	1.04343	1.0665										0.20875	0.00534992
		9713.18	1.04492	1.06729										0.20584	0.00570038
		9713.54	1.04311	1.06438										0.203277	0.00586502
		9713.89	1.03896	1.06829										0.201398	0.00582543
		9714.24	1.04054	1.06226										0.200466	0.00558472
		9714.6	1.03997	1.06762										0.200634	0.00516175
		9714.96	1.04373	1.07072										0.201917	0.00458787
		9715.34	1.04831	1.0722										0.204191	0.0039057
		9715.71	1.0455	1.06509										0.207212	0.0031706
		9716.07	1.04607	1.06348										0.210651	0.00245857
		9716.45	1.04195	1.0688										0.214135	0.00188667
		9716.82	1.0422	1.06892										0.217285	0.00162183
		9717.18	1.04767	1.06903										0.219753	0.00173865
		9717.54	1.04269	1.06414										0.221243	0.00207608
		9717.89	1.04035	1.06868										0.221531	0.00244364
		9718.25	1.0479	1.07102										0.220475	0.00273821
		9718.6	1.05037	1.06917										0.218023	0.00291268
		9718.96	1.04438	1.06965										0.214218	0.00294789
		9719.34	1.04936	1.06962										0.209202	0.0028409
		9719.7	1.04524	1.06115										0.20322	0.00260025
		9720.08	1.04825	1.05996										0.196618	0.00224408
		9720.45	1.05076	1.05856										0.189837	0.00180081
		9720.82	1.04035	1.06048										0.183397	0.00131673
		9721.18	1.04669	1.06257										0.177868	0.000892963
		9721.54	1.04295	1.0597										0.173807	0.000782617
		9723.44	1.03665	1.05446										0.171685	0.00110638
		9725.38	1.03258	1.04534										0.171798	0.00159566
		9727.22	1.03038	1.04432										0.174206	0.00209458
		9729.15	1.02754	1.03443										0.178717	0.00254809
		9731.03	1.02146	1.03067										0.184933	0.00293142
		9732.98	1.01707	1.02352										0.192326	0.00323272
		9734.87	1.00929	1.01574										0.200319	0.00344861
		9736.77	1.00339	1.00723										0.208351	0.00358244
		9738.67	0.99336	0.999484										0.215912	0.00364323
		9740.61	0.98613	0.991491										0.222564	0.00364439
		9742.49	0.977018	0.981033										0.22795	0.00360211
		9744.39	0.969611	0.969472										0.23179	0.00353322
		9746.28	0.960087	0.963296										0.233879	0.00345274
		9748.2	0.953412	0.95908										0.234083	0.00337144
		9750.1	0.949634	0.955713										0.232333	0.003294
		9751.99	0.946131	0.953985										0.228618	0.00321866
		9753.92	0.945332	0.951908										0.22298	0.00313842
		9755.78	0.946264	0.952452										0.215509	0.00304353
		9757.74	0.950195	0.958098										0.206335	0.00292431
		9759.61	0.952999	0.958796										0.195625	0.00277373
		9761.51	0.956345	0.965611										0.183575	0.00258929
		9763.42	0.959737	0.969456										0.170405	0.00237425
		9765.35	0.964813	0.973391										0.156354	0.00213851
		9767.24	0.974814	0.982434										0.141679	0.00189911
		9769.12	0.975721	0.983539
		9771.03	0.980956	0.989015
		9772.93	0.986856	0.990952
		9774.85	0.991766	0.996934
		9776.73	0.994316	0.998984
		9778.65	1.0006	1.00159
		9780.54	1.00057	1.00494
		9782.47	1.00118	1.00683
		9784.35	1.00629	1.0088
		9786.27	1.00602	1.00692
		9788.16	1.00797	1.01097
		9790.06	1.00878	1.0155
		9791.97	1.01104	1.01687
		9793.86	1.01455	1.01429
		9795.76	1.01494	1.01656
		9797.66	1.01286	1.01556
		9800.34	1.01249	1.01609
		9803.01	1.01321	1.02097
		9805.66	1.01239	1.02264
		9808.34	1.01589	1.01576
		9811.01	1.01315	1.01515
		9813.66	1.01152	1.01254
		9816.35	1.00669	1.01163
		9818.99	1.00508	1.00658
		9821.64	1.00064	1.00086
		9824.35	0.996262	0.997844
		9826.98	0.994509	0.995372
		9829.65	0.991324	0.994821
		9832.34	0.989884	0.992133
		9834.98	0.989609	0.988894
		9837.67	0.991127	0.988781
		9840.32	0.988801	0.988373
		9842.97	0.991505	0.988819
		9845.67	0.989743	0.989757
		9848.31	0.992495	0.990208
		9850.99	0.992174	0.992198
		9853.67	0.990475	0.994565
		9856.32	0.997765	0.994311
		9858.98	1.00012	0.997408
		9861.66	1.00105	1.00046
		9864.32	1.00391	0.999441
		9867	0.999578	0.997818
		9869.65	1.00531	1.0049
		9872.31	1.00734	1.00355
		9875.02	1.00912	1.00732
		9877.66	1.00243	1.0027
		9880.32	1.0067	1.00702
		9883.02	1.00398	1.00693
		9885.63	1.00519	1.00799
		9888.31	1.00989	1.01073
		9891	1.01314	1.00896
		9893.64	1.0088	1.00609
		9896.32	1.00269	1.00621
		9898.98	1.00475	1.01302
		9901.65	1.00791	1.00169
		9904.34	1.0049	1.0037
		9907.76	0.999294	1.00813
		9911.18	1.00245	1.00214
		9914.6	1.00425	0.999673
		9918.05	1.00148	0.999051
		9921.5	1.002	1.00058
		9924.93	1.00178	0.999537
		9928.33	0.99712	1.00085
		9931.74	0.99863	0.999043
		9935.2	0.998861	0.998251
		9938.64	0.997828	0.998317
		9942.08	0.997149	0.997257
		9945.48	0.999171	0.995744
		9948.9	0.997413	0.997682
		9952.35	0.996496	0.997779
		9955.78	0.997729	0.999647
		9959.22	0.998574	0.997423
		9962.63	0.999609	0.997618
		9966.06	0.996891	0.994089
		9969.5	0.996082	0.994347
		9972.95	0.997489	0.995873
		9976.37	0.998247	0.995313
		9979.77	0.998857	0.996282
		9983.22	0.997001	0.995148
		9986.66	0.997251	0.994872
		9990.11	0.997159	0.995837
		9993.51	0.999717	0.996387
		9996.92	0.998711	0.998919
		10000.4	0.998532	0.995239
		10003.8	0.998565	0.998448
		10007.2	1.00045	0.996885
		10010.6	0.999515	1.00246
		10014	1.00225	1.00089
		10017.5	0.998842	1.00176
		10020.9	1.00283	1.00353
		10024.4	1.00132	1.00238
		10027.8	1.00049	1.00312
		10031.2	1.00241	1.0028
		10034.6	1.00176	1.00613
		10038	1.00038	1.00216
		10041.5	0.99985	1.00323
		10045.7	0.99929	1.00468
		10049.9	0.997345	1.00352
		10054	1.00025	1.001
		10058.2	0.998849	1.0028
		10062.4	1.00092	1.00266
		10066.6	0.998316	1.0012
		10070.8	1.00007	1.0007
		10075	0.999874	0.999817
		10079.2	0.999199	0.998029
		10083.4	1.00052	0.997939
		10087.5	1.0001	0.998695
		10091.7	0.999214	0.997739
		10095.9	0.996278	0.997328
		10100.1	1.00089	0.997491
		10104.3	0.999712	0.999832
		10108.5	0.9988	1.00209
		10112.7	0.999733	0.9994
		10116.9	0.999765	1.00402
		10121.1	0.999536	0.998943
		10125.3	1.00061	0.998614
		10129.5	0.998155	1.00013
		10133.7	1.00107	0.999105
		10137.9	0.999911	1.00213
		10142.1	1.0002	1.00251
		10146.3	1.00111	0.99995
		10150.5	1.00125	1.00118
		10154.6	1.00092	1.00062
		10158.8	0.999258	1.00071
		10163	1.00239	0.997549
		10167.2	1.0012	1.00103
		10171.4	1.0013	1.002
		10175.7	1.00345	0.996644
		10179.9	1.00269	0.996562
		10184	1.00399	1.00031
		10188.3	1.00391	1.00139
		10192.5	1.00346	0.997922
		10196.6	1.00463	0.999015
		10200.8	1.00312	1.00113
		10205	1.00494	1.00206
		10209.2	1.00384	1.00237

## Sheet: Figure 3
		hydrolysis reaction mechanism model
			Gibbs free energies (hartree)	Gibbs free energies (kcal mol -1)
		IM1	-8973.09	0		Dummy1
		IM1	-8973.09	0		1	0	-2.4
		TS2	-8973.07	15.4813		2	0
		TS2	-8973.07	15.4813		Dummy2
		IM2	-8973.08	11.2883		3	15.4813	13.0813
		IM2	-8973.08	11.2883		4	15.4813
		TS3	-8973.07	13.5479		Dummy3
		TS3	-8973.07	13.5479		5	11.2883	8.88828
		Product	-8973.09	4.09074		6	11.2883
		Product	-8973.09	4.09074
						Dummy4
						7	13.5479	11.1479
						8	13.5479	2.25966
						Dummy5
						9	4.09074	1.69074
						10	4.09074
			Gibbs free energies (hartree)	Gibbs free energies (kcal mol -1)
		Reactant	-10189.4	0		Dummy1
		Reactant	-10189.4	0		1	0
		TS1	-10189.4	2.9129		2	0
		TS1	-10189.4	2.9129		Dummy2
		IM1	-10189.4	-2.42721		3	2.9129
		IM1	-10189.4	-2.42721		4	2.9129
						Dummy3
						5	-2.42721
						6	-2.42721
			G	E	dG	dE
		mTS02a	-10189.4	-10191.1	0	0
		mTS02a	-10189.4	-10191.1	0	0
		TS02a	-10189.4	-10191.1	2.9129	0.427334
		TS02a	-10189.4	-10191.1	2.9129	0.427334
		pTS02a	-10189.4	-10191.1	-2.42721	-6.42558
		pTS02a	-10189.4	-10191.1	-2.42721	-6.42558
		OH_1	-8973.09	-8974.48	0	0
		OH_1	-8973.09	-8974.48	0	0
		TS１＿４	-8973.07	-8974.46	15.4813	14.2264
		TS１＿４	-8973.07	-8974.46	15.4813	14.2264
		O_2m	-8973.08	-8974.46	11.2883	11.1803
		O_2m	-8973.08	-8974.46	11.2883	11.1803
		TS２＿１	-8973.07	-8974.45	13.5479	16.751
		TS２＿１	-8973.07	-8974.45	13.5479	16.751
		P_3	-8973.09	-8974.47	4.09074	4.58211
		P_3	-8973.09	-8974.47	4.09074	4.58211

## Sheet: Figure 5
steps		angle(°)	O(µ-３)ーH	O（Asp14OD2）ーH	O（Asp72OD2）ーH	O（µ-３）ーO(Asp14OD2)	O（Asp14OD2）ーO(Asp72OD2)	ΔE（qirc-m-TS1_5-ts-IM1）kcal/mol
1	IM1	0	1.00982	1.5233	2.73844	2.52554	3.09856	0
2
3	80	4.99193	1.00708	1.55762	3.21256	2.55525	3.21256	-0.323048
4	70	5.27698	1.00693	1.55847	2.83581	2.55585	3.21236	-0.321204
5	60	5.73887	1.00669	1.56018	2.83138	2.55734	3.21206	-0.303069
6	50	6.23689	1.01778	1.52132	2.82251	2.53371	3.221	-0.115964
7
8	40	3.28443	1.01168	1.52041	2.81707	2.53072	3.20548	0.137418
9	35	1.44705	1.01797	1.50056	2.83146	2.51811	3.18846	0.530648
10	30	-3.59027	1.02429	1.445	2.87235	2.46929	3.2058	1.12317
11	25	-8.74647	1.07478	1.39814	2.81255	2.46957	3.22014	3.17597
12	21	-13.3812	1.0802	1.30977	2.93446	2.38997	3.28632	4.01133
13	19	-15.0261	1.14048	1.20979	2.87385	2.34723	3.26003	5.39905
14	17	-13.8725	1.23638	1.12183	2.77236	2.34351	3.19903	6.65574
15	15	-11.2562	1.35544	1.02855	2.63303	2.34523	3.09598	9.52248
16	10	0.810372	1.73764	0.98133	2.39322	2.62464	2.99897	11.7474
17	5	2.92217	1.8234	0.98516	2.34663	2.70109	2.98892	12.4585
18	1	4.90357	1.90335	1.0146	2.32145	2.80039	3.0142	13.3634
19
20
21	TS2	6.15491	2.01026	1.00662	2.25248	2.86025	3.00255	14.2264
22
23
24
25
26
27	25	16.8604	3.1387	0.99377	1.63741	3.43394	2.62028	13.038
28	30	19.4501	3.18818	0.99955	1.63309	3.48592	2.61908	12.907
29	35	21.2346	3.21496	0.99989	1.63747	3.51103	2.6217	12.1988
30	40	22.6523	3.26449	0.99694	1.64183	3.54829	2.61853	11.8095
31	45	24.1225	3.32157	0.99846	1.64392	3.61602	2.62051	11.6918
32	50	24.5677	3.39808	0.99579	1.64709	3.70747	2.61825	11.6206
33	55	25.5387	3.43675	0.99554	1.65082	3.74518	2.61834	11.5358
34	60	26.5847	3.48254	0.99546	1.65161	3.80236	2.6177	11.3399
35	65	26.5583	3.49083	0.99576	1.64955	3.81105	2.61568	11.2156
36	70	26.6209	3.49367	0.99555	1.6505	3.81503	2.61637	11.2089
37	73	26.6378	3.49463	0.99556	1.65066	3.81585	2.61639	11.2088
38
39	IM2	31.5674	3.48089	0.99592	1.64686	3.80901	2.61553	11.1803
